# Supplementary material for: Phylogenetically and metabolically diverse active carbon-fixing microbes reside in mangrove sediments
Source: Microbiome. 2025 Sep 1;13:194. doi: 10.1186/s40168-025-02177-9 (PMC12400630; doi:10.1186/s40168-025-02177-9)
Supplement: Supplementary file 3 — Supplementary Material 2. [file 40168_2025_2177_MOESM2_ESM.xlsx]

## Sheet: Legend
Supplementary Tables for "Phylogenetically and metabolically diverse active carbon-fixing microbes reside in mangrove sediments" by Wang et al.
Table	Title
Table S1	Genome statistics of recovered archaeal and bacterial genomes.
Table S2	Detailed genome information of 114 carbon-fixing MAGs obtained in this study.
Table S3	Relative abundance of dereplicated carbon-fixing MAGs used for drawing Supplementary Figure 9.
Table S4	Expression of genes involved in different carbon fixation pathways in MAGs, in the unit of Transcripts Per Million (TPM).
Table S5	Functional annotations for each carbon-fixating MAG using METABOLIC.
Table S6	Pathway completeness of all refined carbon-fixating MAGs calculated by KEGGDecoder
Table S7	Carbohydrate-active enzymes (CAZymes) across different depth by dbCAN annotation.
Table S8	CAZys familly within different depth by dbCAN annotation.
Table S9	Detail information of CAZymes encoded in all carbon-fixing MAGs; Abbreviations: GH, glycosidases or glycosyl hydrolases; PL, polysaccharide lyases; CE, carbohydrate esterases; GT, glycosyltransferases; AA, auxiliary activities; CBM, carbohydrate binding modules
Table S10	Heterotrophic carbon metabolism of all carbon-fixating MAGs.

## Sheet: Table S1
Table S1. Genome statistics of recovered archaeal and bacterial genomes.
MAGs	Classification	Completeness	Contamination	Strain heterogeneity
b1_bin2	d__Bacteria;p__Actinomycetota;c__Acidimicrobiia;o__UBA5794;f__UBA4744;g__UBA4744;s__	69.41	2.14	100
b1_bin20	d__Bacteria;p__Acidobacteriota;c__Blastocatellia;o__Pyrinomonadales;f__Pyrinomonadaceae;g__Aridibacter;s__	52.23	4.06	50
b1_bin23	d__Bacteria;p__Planctomycetota;c__Phycisphaerae;o__Sedimentisphaerales;f__Anaerohalosphaeraceae;g__4572-13;s__	82.95	1.14	0
b1_bin27	d__Bacteria;p__Chloroflexota;c__Anaerolineae;o__Anaerolineales;f__UBA4823;g__DAOVXM01;s__	71.24	3.28	80
b1_bin29	d__Bacteria;p__Pseudomonadota;c__Gammaproteobacteria;o__UBA4486;f__UBA4486;g__SMWN01;s__	89.97	2.94	47.37
b1_bin3	d__Bacteria;p__Campylobacterota;c__Campylobacteria;o__Campylobacterales;f__Sulfurovaceae;g__Sulfurovum;s__Sulfurovum xiamenensis	55.49	8.62	50
b1_bin31	d__Bacteria;p__Chloroflexota;c__Anaerolineae;o__Anaerolineales;f__UBA4823;g__;s__	82.91	3.64	0
b1_bin33	d__Bacteria;p__Chloroflexota;c__Anaerolineae;o__Anaerolineales;f__UBA4823;g__PFL25;s__	90.76	6.82	33.33
b1_bin4	d__Bacteria;p__Pseudomonadota;c__Gammaproteobacteria;o__DSM-19610;f__DSM-19610;g__Thiogranum;s__Thiogranum sp020347685	85.77	3.6	68.18
b1_bin40	d__Bacteria;p__Pseudomonadota;c__Gammaproteobacteria;o__UBA6429;f__UBA6429;g__SZUA-24;s__	80.44	4.65	31.58
b1_bin43	d__Bacteria;p__Pseudomonadota;c__Gammaproteobacteria;o__Pseudomonadales;f__Porticoccaceae;g__Porticoccus;s__Porticoccus sp006227015	65.77	6.6	48.28
b1_bin44	d__Bacteria;p__Actinomycetota;c__Actinomycetes;o__Actinomycetales;f__Microbacteriaceae;g__Microbacterium;s__	54.54	8.26	4.26
b1_bin46	d__Bacteria;p__Pseudomonadota;c__Alphaproteobacteria;o__Sphingomonadales;f__Sphingomonadaceae;g__Erythrobacter;s__	52.19	0	0
b1_bin50	d__Bacteria;p__Desulfobacterota;c__Desulfobacteria;o__Desulfobacterales;f__JAFDCJ01;g__JAFDCJ01;s__JAFDCJ01 sp019312835	66.07	5.59	27.27
b1_bin6	d__Bacteria;p__Chloroflexota;c__Anaerolineae;o__Promineifilales;f__Promineifilaceae;g__UBA11865;s__	60.99	1.45	66.67
b10_bin10	d__Bacteria;p__Desulfobacterota;c__Desulfobacteria;o__Desulfobacterales;f__Desulfosarcinaceae;g__;s__	87.26	5.53	5.88
b10_bin11	d__Bacteria;p__Bacteroidota;c__Bacteroidia;o__Bacteroidales;f__Prolixibacteraceae;g__SKHV01;s__	84.28	0	0
b10_bin12	d__Bacteria;p__Pseudomonadota;c__Gammaproteobacteria;o__Chromatiales;f__Sedimenticolaceae;g__Thiodiazotropha;s__	94.86	6.84	58.82
b10_bin15	d__Bacteria;p__Pseudomonadota;c__Gammaproteobacteria;o__Chromatiales;f__Sedimenticolaceae;g__Thiodiazotropha;s__	93.39	3.91	45.83
b10_bin16	d__Bacteria;p__Desulfobacterota;c__Desulfobacteria;o__Desulfobacterales;f__Desulfosarcinaceae;g__;s__	93.55	1.11	75
b10_bin19	d__Archaea;p__Asgardarchaeota;c__Lokiarchaeia;o__Sigynarchaeales;f__;g__;s__	50.84	9.81	0
b10_bin2	d__Bacteria;p__Nitrospinota;c__;o__;f__;g__;s__	58.75	2.66	20
b10_bin23	d__Bacteria;p__Pseudomonadota;c__Gammaproteobacteria;o__Pseudomonadales;f__Nitrincolaceae;g__Amphritea;s__Amphritea sp018223185	70.53	3.83	36.84
b10_bin27	d__Bacteria;p__Desulfobacterota;c__Desulfuromonadia;o__Desulfuromonadales;f__Geopsychrobacteraceae;g__Malonomonas;s__	98.71	0.65	0
b10_bin28	d__Bacteria;p__Bacteroidota;c__Bacteroidia;o__Bacteroidales;f__GCA-2748055;g__;s__	82.28	2.92	0
b10_bin3	d__Bacteria;p__BMS3Abin14;c__BMS3Abin14;o__BMS3Abin14;f__BMS3Abin14;g__JALHUC01;s__	88.18	2.52	33.33
b10_bin30	d__Bacteria;p__Campylobacterota;c__Campylobacteria;o__Campylobacterales;f__Sulfurimonadaceae;g__SZUA-415;s__	86.38	1.22	40
b10_bin31	d__Bacteria;p__Verrucomicrobiota;c__Kiritimatiellia;o__LD1-PB3_B;f__Lenti-01;g__;s__	57.57	0.72	0
b10_bin33	d__Bacteria;p__Acidobacteriota;c__Aminicenantia;o__UBA2199;f__UBA2199;g__UBA876;s__	81.12	6.46	10
b10_bin36	d__Bacteria;p__Campylobacterota;c__Campylobacteria;o__Campylobacterales;f__Sulfurimonadaceae;g__SZUA-415;s__	75.82	3.17	36.36
b10_bin37	d__Bacteria;p__Bacillota_A;c__Clostridia;o__Christensenellales;f__Aristaeellaceae;g__Limiplasma;s__	67.56	7.26	60
b10_bin39	d__Bacteria;p__Myxococcota;c__XYA12-FULL-58-9;o__XYA12-FULL-58-9;f__XYA12-FULL-58-9;g__;s__	80.34	5.38	60
b10_bin40	d__Bacteria;p__Calditrichota;c__Calditrichia;o__JAJRVZ01;f__JAJRVZ01;g__DAOWAQ01;s__	95.54	2.2	33.33
b10_bin41	d__Bacteria;p__Chloroflexota;c__Dehalococcoidia;o__E44-bin15;f__E44-bin15;g__JAAXQM01;s__	56.13	2.09	75
b10_bin42	d__Bacteria;p__Desulfobacterota;c__Desulfobacteria;o__Desulfobacterales;f__Desulfosarcinaceae;g__;s__	91.29	5.18	15.38
b10_bin43	d__Bacteria;p__Acidobacteriota;c__Aminicenantia;o__UBA2199;f__UBA2199;g__JAKAGC01;s__	52.98	5.1	14.29
b10_bin46	d__Bacteria;p__Myxococcota;c__Polyangia;o__JAAYKL01;f__JAAYKL01;g__;s__	84.69	3.94	0
b10_bin47	d__Bacteria;p__Pseudomonadota;c__Gammaproteobacteria;o__Thiomicrospirales;f__Thiomicrospiraceae;g__Thiomicrorhabdus;s__Thiomicrorhabdus sp029767005	79.83	3.2	100
b10_bin5	d__Bacteria;p__Chloroflexota;c__Anaerolineae;o__4572-78;f__J111;g__JAJRVO01;s__	90	3.91	25
b10_bin51	d__Bacteria;p__Bacillota_A;c__Clostridia;o__Christensenellales;f__CALMFG01;g__CALMFG01;s__	69.34	7.76	0
b10_bin52	d__Bacteria;p__Pseudomonadota;c__Gammaproteobacteria;o__Thiomicrospirales;f__Thiomicrospiraceae;g__Thiomicrorhabdus;s__	96.75	0.61	100
b10_bin56	d__Bacteria;p__Pseudomonadota;c__Gammaproteobacteria;o__Enterobacterales;f__Alteromonadaceae;g__Pseudoalteromonas;s__Pseudoalteromonas gelatinilytica	51.34	1.27	0
b10_bin62	d__Bacteria;p__Bdellovibrionota;c__Bacteriovoracia;o__Bacteriovoracales;f__Bacteriovoracaceae;g__JAGLCH01;s__	61.77	0.89	0
b10_bin70	d__Bacteria;p__Desulfobacterota;c__Desulfobacteria;o__Desulfobacterales;f__Desulfosarcinaceae;g__UBA2230;s__	76.42	4.66	41.18
b10_bin71	d__Bacteria;p__Desulfobacterota;c__Desulfobacteria;o__Desulfobacterales;f__Desulfosarcinaceae;g__Desulfosarcina;s__	91.61	9.81	18.52
b10_bin8	d__Bacteria;p__Pseudomonadota;c__Alphaproteobacteria;o__Rhizobiales;f__Rhodomicrobiaceae;g__;s__	79.18	4.25	80
b2_bin10	d__Bacteria;p__Cyanobacteriota;c__Vampirovibrionia;o__Gastranaerophilales;f__UBA9971;g__;s__	84.25	3.5	12.5
b2_bin11	d__Bacteria;p__Pseudomonadota;c__Alphaproteobacteria;o__Kiloniellales;f__DSM-21159;g__;s__	52.11	4.13	8.33
b2_bin12	d__Archaea;p__Nanoarchaeota;c__Nanoarchaeia;o__Pacearchaeales;f__GW2011-AR1;g__ARS1301;s__	66.43	0.93	0
b2_bin17	d__Bacteria;p__Desulfobacterota_D;c__UBA1144;o__RKRQ01;f__JAJCZQ01;g__;s__	59.89	1.68	0
b2_bin20	d__Bacteria;p__Pseudomonadota;c__Alphaproteobacteria;o__Kiloniellales;f__CECT-8803;g__Limibacillus;s__	52.93	4.31	66.67
b2_bin22	d__Bacteria;p__Pseudomonadota;c__Alphaproteobacteria;o__Rhodobacterales;f__Rhodobacteraceae;g__Celeribacter;s__	61.08	0	0
b2_bin24	d__Bacteria;p__Desulfobacterota;c__Desulfobacteria;o__Desulfobacterales;f__SURF-7;g__;s__	90.54	0.86	50
b2_bin25	d__Bacteria;p__Actinomycetota;c__Thermoleophilia;o__Gaiellales;f__Gaiellaceae;g__JAUVPB01;s__	73.28	0	0
b2_bin33	d__Bacteria;p__Bacillota_A;c__Clostridia;o__Peptostreptococcales;f__Acidaminobacteraceae;g__;s__	92.38	2.91	83.33
b2_bin40	d__Bacteria;p__Desulfobacterota;c__DSM-4660;o__Desulfatiglandales;f__HGW-15;g__G020342025;s__	86.25	3.84	70
b2_bin41	d__Bacteria;p__Pseudomonadota;c__Gammaproteobacteria;o__HK1;f__HK1;g__JAABYT01;s__	56.9	0	0
b2_bin43	d__Bacteria;p__Actinomycetota;c__Geothermincolia;o__Fen-727;f__Anoxymicrobiaceae;g__JAFGMY01;s__	94.44	1.28	0
b2_bin50	d__Bacteria;p__Pseudomonadota;c__Gammaproteobacteria;o__UBA4575;f__UBA4575;g__JABDMD01;s__	60.91	0.57	8.33
b3_bin1	d__Archaea;p__Thermoproteota;c__Nitrososphaeria;o__Nitrososphaerales;f__Nitrosopumilaceae;g__Nitrosopumilus;s__	82.85	0	0
b3_bin2	d__Bacteria;p__Actinomycetota;c__Acidimicrobiia;o__UBA5794;f__ZC4RG35;g__;s__	66.56	6.41	37.5
b3_bin26	d__Bacteria;p__Desulfobacterota_D;c__UBA1144;o__N074bin48;f__N074bin48;g__N074bin48;s__	81.79	2.37	57.14
b3_bin28	d__Bacteria;p__Pseudomonadota;c__Alphaproteobacteria;o__Rhizobiales;f__Hyphomicrobiaceae;g__JAEUMD01;s__	92.61	1.17	0
b3_bin30	d__Bacteria;p__Nitrospirota;c__Nitrospiria;o__Nitrospirales;f__UBA8639;g__UBA8639;s__	60.46	0.13	50
b3_bin39	d__Bacteria;p__Chloroflexota;c__Anaerolineae;o__Promineifilales;f__Promineifilaceae;g__UBA11865;s__UBA11865 sp003519205	89.55	4.73	0
b4_bin10	d__Bacteria;p__Pseudomonadota;c__Gammaproteobacteria;o__Acidiferrobacterales;f__SPGG2;g__SZUA-472;s__	68.5	3.25	33.33
b4_bin13	d__Bacteria;p__Gemmatimonadota;c__Gemmatimonadetes;o__JACCXV01;f__JAHWKZ01;g__CAMYLR01;s__	86.63	1.28	0
b4_bin2	d__Bacteria;p__Campylobacterota;c__Campylobacteria;o__Campylobacterales;f__Sulfurovaceae;g__Sulfurovum;s__	88.95	4.1	86.67
b4_bin20	d__Bacteria;p__Pseudomonadota;c__Gammaproteobacteria;o__Acidiferrobacterales;f__SPGG2;g__SZUA-472;s__	62.75	4.27	14.29
b4_bin3	d__Bacteria;p__Pseudomonadota;c__Alphaproteobacteria;o__JAAEOK01;f__JAAEOK01;g__;s__	69.16	1.13	0
b4_bin36	d__Bacteria;p__Pseudomonadota;c__Gammaproteobacteria;o__SZUA-229;f__SZUA-229;g__JABDQW01;s__	83.51	3.58	54.55
b4_bin5	d__Bacteria;p__Gemmatimonadota;c__Gemmatimonadetes;o__Gemmatimonadales;f__GWC2-71-9;g__SZUA-544;s__	57.34	3.3	33.33
b5_bin17	d__Bacteria;p__Gemmatimonadota;c__Gemmatimonadetes;o__Longimicrobiales;f__UBA6960;g__;s__	52.59	8.96	21.43
b5_bin31	d__Bacteria;p__Chloroflexota;c__Anaerolineae;o__Anaerolineales;f__E44-bin32;g__JADFRG01;s__	56.03	0	0
b5_bin38	d__Bacteria;p__Chloroflexota;c__Anaerolineae;o__Anaerolineales;f__UBA4823;g__PFL25;s__	51.72	1.72	100
b5_bin40	d__Bacteria;p__Pseudomonadota;c__Gammaproteobacteria;o__QQUJ01;f__QQUJ01;g__QQUJ01;s__	78.59	3.38	30
b5_bin8	d__Bacteria;p__Pseudomonadota;c__Gammaproteobacteria;o__SZUA-152;f__SZUA-152;g__JAKEGK01;s__	59.46	1.89	30
b6_bin11	d__Bacteria;p__Desulfobacterota;c__Desulfobacteria;o__Desulfobacterales;f__JAHEIW01;g__;s__	53.42	6.31	52.94
b6_bin15	d__Bacteria;p__Nitrospirota;c__Thermodesulfovibrionia;o__UBA6902;f__UBA6902;g__CALZJD01;s__CALZJD01 sp020354155	72.08	5.91	66.67
b6_bin21	d__Bacteria;p__Krumholzibacteriota;c__Krumholzibacteria;o__WVZY01;f__WVZY01;g__JAOTUR01;s__	100	1.28	0
b6_bin25	d__Bacteria;p__Chloroflexota;c__Anaerolineae;o__Promineifilales;f__Promineifilaceae;g__UBA11865;s__	66.59	1.82	0
b6_bin27	d__Bacteria;p__Bacteroidota;c__Bacteroidia;o__Flavobacteriales;f__Flavobacteriaceae;g__Robiginitalea;s__Robiginitalea sp006227965	66.78	2.26	30
b6_bin38	d__Bacteria;p__Nitrospirota;c__Thermodesulfovibrionia;o__UBA6902;f__UBA6902;g__JACRPZ01;s__	79.29	4.24	46.15
b6_bin40	d__Bacteria;p__Pseudomonadota;c__Gammaproteobacteria;o__XN24;f__XN24;g__JAHEFR01;s__	94.48	3.77	21.05
b6_bin42	d__Bacteria;p__Acidobacteriota;c__Thermoanaerobaculia;o__Thermoanaerobaculales;f__Sulfomarinibacteraceae;g__Sulfomarinibacter;s__	57.21	8.78	87.5
b6_bin43	d__Bacteria;p__Desulfobacterota;c__Desulfobulbia;o__Desulfobulbales;f__BM004;g__BM004;s__BM004 sp019312985	72.29	1.21	75
b6_bin46	d__Bacteria;p__Acidobacteriota;c__Vicinamibacteria;o__Marinacidobacterales;f__SMYC01;g__;s__	59.83	2.74	25
b6_bin51	d__Bacteria;p__Desulfobacterota;c__Desulfobulbia;o__Desulfobulbales;f__BM004;g__;s__	82.71	6.82	11.11
b6_bin54	d__Bacteria;p__JAUVQV01;c__JAUVQV01;o__JAUVQV01;f__JAUVQV01;g__JAUWCW01;s__	50.7	4.31	0
b6_bin9	d__Bacteria;p__Pseudomonadota;c__Gammaproteobacteria;o__Woeseiales;f__Woeseiaceae;g__JADFGH01;s__	69.32	3.4	33.33
b7_bin10	d__Bacteria;p__Pseudomonadota;c__Alphaproteobacteria;o__Rhodobacterales;f__Rhodobacteraceae;g__Amylibacter;s__	53.75	3.07	0
b7_bin11	d__Bacteria;p__Desulfobacterota;c__Desulfuromonadia;o__Desulfuromonadales;f__Syntrophotaleaceae;g__Syntrophotalea_A;s__	58.21	0	0
b7_bin20	d__Bacteria;p__Desulfobacterota;c__Desulfobulbia;o__Desulfobulbales;f__Desulfocapsaceae;g__Desulfopila;s__	89.53	1.19	0
b7_bin27	d__Bacteria;p__Poribacteria;c__DTPJ01;o__DTPJ01;f__WJIO01;g__;s__	52.16	3.96	0
b7_bin3	d__Bacteria;p__Chloroflexota;c__Dehalococcoidia;o__Dehalococcoidales;f__;g__;s__	61.79	1.08	0
b7_bin32	d__Bacteria;p__WOR-3;c__WOR-3;o__SM23-42;f__SM23-42;g__SM23-42;s__SM23-42 sp020353055	52.36	0	0
b7_bin38	d__Bacteria;p__Pseudomonadota;c__Gammaproteobacteria;o__UBA4486;f__UBA4486;g__SZUA-592;s__	77.76	1.12	77.78
b7_bin39	d__Bacteria;p__Nitrospirota;c__UBA9217;o__UBA9217;f__UBA9217;g__MHEA01;s__	92.09	7.71	69.23
b7_bin41	d__Archaea;p__Halobacteriota;c__Methanosarcinia;o__Methanosarcinales;f__Methanosarcinaceae;g__Methanococcoides;s__	54.84	2.31	16.67
b7_bin42	d__Archaea;p__Thermoproteota;c__Bathyarchaeia;o__Bathyarchaeales;f__Bathyarchaeaceae;g__GCA-020344715;s__GCA-020344715 sp020344715	71.75	1.47	66.67
b7_bin43	d__Bacteria;p__Nitrospirota;c__Thermodesulfovibrionia;o__Thermodesulfovibrionales;f__JdFR-86;g__;s__	54.08	8.23	8.33
b7_bin44	d__Bacteria;p__Chloroflexota;c__Anaerolineae;o__Anaerolineales;f__UBA4823;g__DAOVXM01;s__	56.52	0.91	100
b7_bin47	d__Archaea;p__Asgardarchaeota;c__Lokiarchaeia;o__Sigynarchaeales;f__SOKP01;g__Loki-b32;s__	84.58	5.14	0
b7_bin49	d__Bacteria;p__Planctomycetota;c__Phycisphaerae;o__Sedimentisphaerales;f__SG8-4;g__GCA-020343675;s__	56.89	0	0
b7_bin54	d__Bacteria;p__Desulfobacterota;c__Desulfobacteria;o__Desulfobacterales;f__Desulfobacteraceae;g__Desulfobacula;s__	70.84	7.32	38.89
b7_bin58	d__Bacteria;p__Desulfobacterota;c__Desulfobaccia;o__Desulfobaccales;f__0-14-0-80-60-11;g__;s__	67.77	6.52	27.78
b7_bin6	d__Bacteria;p__Chloroflexota;c__Dehalococcoidia;o__Dehalococcoidales;f__Fen-1064;g__W589;s__	53.39	0.5	0
b7_bin7	d__Archaea;p__Asgardarchaeota;c__Thorarchaeia;o__Thorarchaeales;f__Thorarchaeaceae;g__SMTZ1-45;s__	84.19	2.34	0
b8_bin10	d__Bacteria;p__Nitrospirota;c__UBA9217;o__UBA9217;f__UBA9217;g__MHEA01;s__	86.22	1.49	50
b8_bin16	d__Bacteria;p__Gemmatimonadota;c__Gemmatimonadetes;o__Longimicrobiales;f__UBA6960;g__;s__	84.85	4.4	0
b8_bin26	d__Bacteria;p__Bacillota;c__Bacilli;o__Lactobacillales;f__Lactobacillaceae;g__Latilactobacillus;s__Latilactobacillus curvatus	60.26	1.97	22.22
b8_bin30	d__Bacteria;p__Eisenbacteria;c__RBG-16-71-46;o__;f__;g__;s__	84.41	0	0
b8_bin36	d__Bacteria;p__Pseudomonadota;c__Gammaproteobacteria;o__SLDE01;f__SLDE01;g__JAPHTQ01;s__	95.32	2.76	38.46
b8_bin39	d__Bacteria;p__Zixibacteria;c__MSB-5A5;o__GN15;f__JAAZOE01;g__DAOUTW01;s__	90.11	2.68	83.33
b8_bin43	d__Bacteria;p__Bacillota_A;c__Thermoanaerobacteria;o__Thermoanaerobacterales;f__Thermoanaerobacteraceae;g__Thermoanaerobacterium;s__Thermoanaerobacterium sp900205865	97.97	2.72	14.29
b8_bin44	d__Bacteria;p__Bacillota;c__Bacilli;o__Lactobacillales;f__Lactobacillaceae;g__Lactobacillus;s__Lactobacillus delbrueckii	51.37	1.7	0
b8_bin45	d__Bacteria;p__Bacteroidota;c__Bacteroidia;o__Bacteroidales;f__UBA932;g__DMER64;s__DMER64 sp002070565	92.29	1.43	0
b8_bin5	d__Archaea;p__Thermoproteota;c__Bathyarchaeia;o__Bathyarchaeales;f__UBA233;g__SG8-32-3;s__	59.59	0.47	100
b8_bin54	d__Bacteria;p__Desulfobacterota;c__Desulfobacteria;o__C00003060;f__C00003060;g__JAFDKF01;s__	57.85	3.42	42.86
b8_bin69	d__Bacteria;p__Desulfobacterota;c__Desulfobacteria;o__Desulfobacterales;f__JAHEIW01;g__G020353355;s__	50.88	0	0
b9_bin1	d__Bacteria;p__JAUVQV01;c__JAUVQV01;o__JAUVQV01;f__JAUVQV01;g__;s__	65.86	3.56	0
b9_bin16	d__Bacteria;p__Spirochaetota;c__Spirochaetia;o__SZUA-6;f__;g__;s__	99.2	4.8	16.67
b9_bin18	d__Bacteria;p__Pseudomonadota;c__Gammaproteobacteria;o__Chromatiales;f__Sedimenticolaceae;g__;s__	61.72	2.38	0
b9_bin20	d__Bacteria;p__Pseudomonadota;c__Gammaproteobacteria;o__SLDE01;f__SLDE01;g__JAPHTQ01;s__	93.08	4.43	45.45
b9_bin22	d__Bacteria;p__Acidobacteriota;c__Aminicenantia;o__Aminicenantales;f__RBG-16-66-30;g__;s__	85.25	3.7	37.5
b9_bin24	d__Bacteria;p__Bacteroidota;c__Bacteroidia;o__Bacteroidales;f__UBA10428;g__UBA10428;s__	97.48	4.3	0
b9_bin27	d__Bacteria;p__Chloroflexota;c__Anaerolineae;o__JAAYZQ01;f__JAAYZQ01;g__;s__	77.91	3.18	50
b9_bin30	d__Bacteria;p__Desulfobacterota;c__Syntrophobacteria;o__BM002;f__BM002;g__BM002;s__BM002 sp020347625	78.71	5.21	7.69
b9_bin32	d__Bacteria;p__Gemmatimonadota;c__Gemmatimonadetes;o__Longimicrobiales;f__RSA9;g__;s__	56.9	5.17	0
b9_bin33	d__Bacteria;p__Chloroflexota;c__Dehalococcoidia;o__GIF9;f__AB-539-J10;g__E44-bin10;s__	70.05	7.68	60
b9_bin34	d__Bacteria;p__Abyssobacteria;c__SURF-5;o__SURF-5;f__;g__;s__	53.65	7.75	6.25
b9_bin35	d__Bacteria;p__Spirochaetota;c__UBA4802;o__UBA4802;f__UBA5550;g__;s__	73.35	0.1	0
b9_bin39	d__Bacteria;p__Chloroflexota;c__Dehalococcoidia;o__Dehalococcoidales;f__UBA2162;g__MGML01;s__	52.69	3.55	80
b9_bin4	d__Bacteria;p__Chloroflexota;c__Dehalococcoidia;o__DSTF01;f__RBG-16-68-14;g__RBG-16-68-14;s__	91.42	2.68	80
b9_bin42	d__Bacteria;p__Spirochaetota;c__Leptospirae;o__Leptospirales;f__Leptonemataceae;g__;s__	94.12	0.07	0
b9_bin43	d__Bacteria;p__Pseudomonadota;c__Gammaproteobacteria;o__SLDE01;f__SLDE01;g__JAPHTQ01;s__	89.51	2.14	16.67
b9_bin46	d__Bacteria;p__Chloroflexota;c__Dehalococcoidia;o__GIF9;f__AB-539-J10;g__RBG-13-51-36;s__	84.86	2.07	66.67
b9_bin49	d__Bacteria;p__Myxococcota;c__B64-G9;o__B64-G9;f__B64-G9;g__JAUXGL01;s__	76.99	2.68	22.22
b9_bin5	d__Bacteria;p__Pseudomonadota;c__Gammaproteobacteria;o__SLDE01;f__SLDE01;g__JAPHTQ01;s__	97.54	0.88	0
b9_bin52	d__Bacteria;p__Myxococcota;c__Polyangia;o__DRWM01;f__DRWM01;g__;s__	71.16	4.86	10
b9_bin58	d__Bacteria;p__WOR-3;c__WOR-3;o__UBA2258;f__JAOUPE01;g__;s__	56.87	5.95	46.67
b9_bin6	d__Bacteria;p__WOR-3;c__WOR-3;o__SM23-42;f__SM23-42;g__JAFGPO01;s__	83.15	1.12	0
b9_bin61	d__Bacteria;p__Desulfobacterota;c__Desulfobacteria;o__Desulfobacterales;f__UBA11574;g__;s__	60.32	0.14	16.67
b9_bin64	d__Bacteria;p__Pseudomonadota;c__Gammaproteobacteria;o__UBA6429;f__UBA6429;g__JAHEIJ01;s__	55.73	4.22	68.42
b9_bin66	d__Bacteria;p__Desulfobacterota;c__DSM-4660;o__Desulfatiglandales;f__Desulfatiglandaceae;g__;s__	52.88	1.6	0
b9_bin67	d__Bacteria;p__Zixibacteria;c__MSB-5A5;o__GN15;f__JAAZOE01;g__DAOUTW01;s__	52.32	1.1	100
b9_bin8	d__Bacteria;p__Spirochaetota;c__Leptospirae;o__Leptospirales;f__Leptonemataceae;g__;s__	98.24	0	0
b9_bin9	d__Bacteria;p__Acidobacteriota;c__Thermoanaerobaculia;o__Thermoanaerobaculales;f__Sulfomarinibacteraceae;g__;s__	75.71	5.89	46.15
D1_bin11	d__Bacteria;p__Pseudomonadota;c__Gammaproteobacteria;o__UBA6429;f__UBA6429;g__JAHEIJ01;s__	50.46	3.6	21.43
D1_bin13	d__Bacteria;p__Krumholzibacteriota;c__Krumholzibacteria;o__JAJRXK01;f__JAJRXK01;g__;s__	72.68	1.1	0
D1_bin15	d__Bacteria;p__Pseudomonadota;c__Gammaproteobacteria;o__Pseudomonadales;f__Cellvibrionaceae;g__Pseudomaricurvus;s__	55.52	3.72	0
D1_bin16	d__Bacteria;p__Pseudomonadota;c__Gammaproteobacteria;o__Burkholderiales;f__SG8-39;g__JAOUFA01;s__	52.59	0	0
D1_bin18	d__Bacteria;p__Pseudomonadota;c__Alphaproteobacteria;o__Kiloniellales;f__J153;g__;s__	58.62	0.86	100
D1_bin21	d__Bacteria;p__Pseudomonadota;c__Gammaproteobacteria;o__Burkholderiales;f__SG8-41;g__SG8-41;s__	60.03	2.14	71.43
D1_bin22	d__Bacteria;p__Pseudomonadota;c__Alphaproteobacteria;o__Micropepsales;f__Micropepsaceae;g__CAIYRG01;s__	52.41	2.14	28.57
D1_bin23	d__Bacteria;p__Verrucomicrobiota;c__Verrucomicrobiae;o__Opitutales;f__Oceanipulchritudinaceae;g__Oceanipulchritudo;s__	61.13	0.16	0
D1_bin24	d__Bacteria;p__Desulfobacterota;c__Desulfobacteria;o__Desulfobacterales;f__JAHEIW01;g__;s__	52.6	7.93	29.63
D1_bin27	d__Bacteria;p__Pseudomonadota;c__Gammaproteobacteria;o__UBA9214;f__UBA9214;g__UBA9214;s__	50.63	2.99	19.05
D1_bin28	d__Bacteria;p__Pseudomonadota;c__Gammaproteobacteria;o__Pseudomonadales;f__Porticoccaceae;g__SZUA-272;s__	92.85	2.77	75
D1_bin31	d__Bacteria;p__Actinomycetota;c__Acidimicrobiia;o__UBA5794;f__ZC4RG35;g__SZUA-217;s__	82.85	1.38	33.33
D1_bin33	d__Bacteria;p__Pseudomonadota;c__Gammaproteobacteria;o__Woeseiales;f__Woeseiaceae;g__JAACFE01;s__	50.94	0	0
D1_bin38	d__Bacteria;p__Pseudomonadota;c__Alphaproteobacteria;o__Rhodobacterales;f__Rhodobacteraceae;g__SZUA-547;s__SZUA-547 sp003250135	76.84	4.67	47.83
D1_bin8	d__Bacteria;p__Myxococcota;c__Polyangia;o__Polyangiales;f__SG8-38;g__SG8-38;s__SG8-38 sp020351445	51.67	7.03	44.44
D10_bin.13	d__Bacteria;p__Chloroflexota;c__Anaerolineae;o__4572-78;f__NAK82;g__JAUVPY01;s__	59.04	2.93	42.86
D10_bin.14	d__Bacteria;p__Acidobacteriota;c__Aminicenantia;o__UBA2199;f__UBA2199;g__JAKAGC01;s__	90.09	3.89	14.29
D10_bin.15	d__Bacteria;p__Chloroflexota;c__Dehalococcoidia;o__Dehalococcoidales;f__RBG-16-60-22;g__RBG-13-51-18;s__	77.39	1.6	0
D10_bin.17	d__Bacteria;p__Pseudomonadota;c__Gammaproteobacteria;o__Chromatiales;f__Sedimenticolaceae;g__Thiodiazotropha;s__	97.81	3.72	18.75
D10_bin.18	d__Bacteria;p__Myxococcota;c__XYA12-FULL-58-9;o__XYA12-FULL-58-9;f__XYA12-FULL-58-9;g__;s__	94.98	4.6	18.18
D10_bin.2	d__Archaea;p__Halobacteriota;c__Methanosarcinia;o__Methanotrichales;f__Methanotrichaceae;g__Methanocrinis;s__	84.03	4.02	77.78
D10_bin.23	d__Bacteria;p__Chloroflexota;c__Anaerolineae;o__4572-78;f__J111;g__;s__	55.83	8.82	42.86
D10_bin.28	d__Bacteria;p__Bacteroidota;c__Bacteroidia;o__Bacteroidales;f__UBA10428;g__UBA10428;s__	93.97	2.42	20
D10_bin.30	d__Bacteria;p__Bacteroidota;c__Bacteroidia;o__Bacteroidales;f__GCA-2748055;g__GCA-2748055;s__	77.98	8.24	23.81
D10_bin.31	d__Bacteria;p__Chloroflexota;c__Anaerolineae;o__B4-G1;f__B4-G1;g__JAFGED01;s__	57.58	2.73	0
D10_bin.32	d__Bacteria;p__Desulfobacterota;c__Desulfobacteria;o__C00003060;f__C00003060;g__DAOUZN01;s__	72.96	2.69	37.5
D10_bin.34	d__Bacteria;p__Desulfobacterota;c__Desulfobaccia;o__Desulfobaccales;f__0-14-0-80-60-11;g__;s__	62.64	2.62	100
D10_bin.35	d__Archaea;p__Halobacteriota;c__Methanomicrobia;o__Methanomicrobiales;f__Methanomicrobiaceae;g__Methanolacinia;s__	99.87	0.65	0
D10_bin.36	d__Bacteria;p__RBG-13-66-14;c__B26-G2;o__WVWN01;f__G020348885;g__;s__	66.79	0.18	0
D10_bin.38	d__Archaea;p__Nanoarchaeota;c__Nanoarchaeia;o__Pacearchaeales;f__GW2011-AR1;g__ARS1301;s__	63.47	3.74	50
D10_bin.40	d__Bacteria;p__Desulfobacterota;c__Desulfobacteria;o__Desulfobacterales;f__JAFDDL01;g__;s__	89.91	1.84	85.71
D10_bin.46	d__Bacteria;p__Desulfobacterota;c__Desulfobacteria;o__Desulfobacterales;f__Desulfosarcinaceae;g__UBA2230;s__	65.95	3.57	69.23
D10_bin.48	d__Bacteria;p__Pseudomonadota;c__Gammaproteobacteria;o__Chromatiales;f__Sedimenticolaceae;g__Thiodiazotropha;s__	53.47	2.23	5.88
D10_bin.6	d__Bacteria;p__Planctomycetota;c__Phycisphaerae;o__Sedimentisphaerales;f__SG8-4;g__SG8-4;s__	71.49	1.7	100
D10_bin.7	d__Bacteria;p__Spirochaetota;c__Leptospirae;o__Leptospirales;f__Leptonemataceae;g__;s__	79.49	2.57	25
D10_bin.8	d__Bacteria;p__Chloroflexota;c__Anaerolineae;o__S140-20;f__S140-20;g__;s__	68.24	5.51	40
D10_bin.9	d__Bacteria;p__Gemmatimonadota;c__Gemmatimonadetes;o__Longimicrobiales;f__UBA6960;g__;s__	100	7.37	84.21
D2_bin.1	d__Bacteria;p__Verrucomicrobiota;c__Verrucomicrobiae;o__Limisphaerales;f__DSYF01;g__JALOTU01;s__	71.12	3.18	71.43
D2_bin.21	d__Bacteria;p__Bacteroidota;c__Bacteroidia;o__Bacteroidales;f__GCA-2748055;g__GCA-2748055;s__	56.33	7.76	8.7
D2_bin.7	d__Bacteria;p__Pseudomonadota;c__Gammaproteobacteria;o__UBA6429;f__UBA6429;g__JAHEIJ01;s__	54.48	1.72	100
D4_bin.11	d__Bacteria;p__Pseudomonadota;c__Zetaproteobacteria;o__Mariprofundales;f__Mariprofundaceae;g__Ghiorsea;s__	86.83	2.52	66.67
D4_bin.21	d__Bacteria;p__Nitrospirota;c__Thermodesulfovibrionia;o__UBA6902;f__UBA6902;g__JACRPZ01;s__	95.17	2.41	0
D4_bin.23	d__Bacteria;p__Gemmatimonadota;c__Gemmatimonadetes;o__Gemmatimonadales;f__GWC2-71-9;g__;s__	62.87	3.85	25
D4_bin.26	d__Bacteria;p__Nitrospinota;c__Nitrospinia;o__Nitrospinales;f__VA-1;g__SZUA-259;s__SZUA-259 sp020343535	76.78	0.55	0
D5_bin.11	d__Bacteria;p__Pseudomonadota;c__Gammaproteobacteria;o__SLDE01;f__SLDE01;g__JAPHTQ01;s__	59.7	3.52	0
D5_bin.20	d__Bacteria;p__Chloroflexota;c__Dehalococcoidia;o__RBG-13-53-26;f__RBG-13-53-26;g__;s__	90.12	0.5	100
D5_bin.22	d__Bacteria;p__Pseudomonadota;c__Gammaproteobacteria;o__SLDE01;f__SLDE01;g__JAPHTQ01;s__	84.15	3.33	58.82
D5_bin.23	d__Bacteria;p__Desulfobacterota;c__Desulfobulbia;o__Desulfobulbales;f__BM004;g__BM004;s__	55.81	4.96	81.82
D5_bin.28	d__Bacteria;p__Myxococcota;c__Polyangia;o__GCA-2747355;f__JAKLHH01;g__;s__	54.69	4.08	0
D5_bin.29	d__Bacteria;p__Chloroflexota;c__Anaerolineae;o__Anaerolineales;f__Villigracilaceae;g__JAABUE01;s__	71.41	2.12	33.33
D5_bin.3	d__Bacteria;p__Chloroflexota;c__Anaerolineae;o__Anaerolineales;f__UBA4823;g__PFL25;s__	88.64	4.55	40
D5_bin.5	d__Bacteria;p__Pseudomonadota;c__Gammaproteobacteria;o__Woeseiales;f__Woeseiaceae;g__JAACFE01;s__	74.64	6.37	79.31
D5_bin.8	d__Bacteria;p__Campylobacterota;c__Campylobacteria;o__Campylobacterales;f__Sulfurovaceae;g__Sulfurovum;s__	53.06	1.72	100
D6_bin.1	d__Bacteria;p__Acidobacteriota;c__UBA6911;o__RPQK01;f__RPQK01;g__G020350445;s__	92.75	3.42	0
D6_bin.19	d__Bacteria;p__JAUVQV01;c__JAUVQV01;o__JAUVQV01;f__JAUVQV01;g__;s__	95.25	2.56	0
D6_bin.23	d__Bacteria;p__Pseudomonadota;c__Gammaproteobacteria;o__Chromatiales;f__Sedimenticolaceae;g__;s__	61.21	0	0
D6_bin.3	d__Bacteria;p__Chloroflexota;c__Anaerolineae;o__Anaerolineales;f__E44-bin32;g__JAGLGG01;s__	51.36	1.36	0
D6_bin.33	d__Bacteria;p__Chloroflexota;c__Anaerolineae;o__Anaerolineales;f__UBA4823;g__;s__	56.19	0	0
D6_bin.36	d__Bacteria;p__Chloroflexota;c__Anaerolineae;o__Anaerolineales;f__E44-bin32;g__E44-bin32;s__	51.33	4.96	0
D6_bin.6	d__Archaea;p__Thermoproteota;c__Nitrososphaeria;o__Nitrososphaerales;f__Nitrosopumilaceae;g__JACEMX01;s__JACEMX01 sp025922755	66.01	0.97	0
D7_bin.1	d__Bacteria;p__Acidobacteriota;c__Vicinamibacteria;o__Fen-336;f__Fen-336;g__JAJDNS01;s__JAJDNS01 sp022340585	68.26	0	0
D7_bin.10	d__Bacteria;p__Desulfobacterota_E;c__Deferrimicrobia;o__Deferrimicrobiales;f__Deferrimicrobiaceae;g__CSP1-8;s__CSP1-8 sp003513855	86.71	5.53	75
D7_bin.13	d__Bacteria;p__Bacteroidota;c__Bacteroidia;o__Bacteroidales;f__Marinilabiliaceae;g__Carboxylicivirga;s__	56.27	9.93	62.5
D7_bin.14	d__Bacteria;p__Desulfobacterota_E;c__Deferrimicrobia;o__Deferrimicrobiales;f__Deferrimicrobiaceae;g__CSP1-8;s__	79.41	6	42.86
D7_bin.17	d__Archaea;p__Thermoproteota;c__Bathyarchaeia;o__Bathyarchaeales;f__UBA233;g__SG8-32-3;s__	72.84	9.81	30.77
D7_bin.18	d__Bacteria;p__Patescibacteria;c__ABY1;o__BM507;f__WJLG01;g__;s__	75.12	1.17	50
D7_bin.20	d__Bacteria;p__Myxococcota;c__Polyangia;o__Polyangiales;f__JAFGIB01;g__JAFGIB01;s__	64.12	1.31	0
D7_bin.30	d__Bacteria;p__Pseudomonadota;c__Gammaproteobacteria;o__Burkholderiales;f__Burkholderiaceae;g__;s__	81.69	2.9	33.33
D7_bin.37	d__Bacteria;p__Acidobacteriota;c__Thermoanaerobaculia;o__Multivoradales;f__UBA5704;g__;s__	96.53	2.14	0
D7_bin.38	d__Bacteria;p__Gemmatimonadota;c__Gemmatimonadetes;o__Longimicrobiales;f__UBA6960;g__;s__	82.99	2.2	0
D7_bin.4	d__Bacteria;p__Pseudomonadota;c__Alphaproteobacteria;o__Rhizobiales;f__Methyloligellaceae;g__Methyloceanibacter;s__	88.32	2.53	27.27
D7_bin.46	d__Bacteria;p__Desulfobacterota;c__Desulfobulbia;o__Desulfobulbales;f__Desulfocapsaceae;g__JABDQA01;s__	50.12	2.15	50
D7_bin.50	d__Bacteria;p__Pseudomonadota;c__Alphaproteobacteria;o__Rhizobiales;f__Xanthobacteraceae;g__Pseudolabrys;s__	63.09	0.79	25
D7_bin.53	d__Bacteria;p__Desulfobacterota;c__Desulfobacteria;o__Desulfobacterales;f__UBA11574;g__UBA11574;s__	55.07	0.97	100
D7_bin.55	d__Bacteria;p__Desulfobacterota;c__Desulfobacteria;o__Desulfobacterales;f__Desulfosarcinaceae;g__Desulfosarcina;s__	85.03	5.56	63.16
D7_bin.56	d__Bacteria;p__Chloroflexota;c__Anaerolineae;o__4572-78;f__J111;g__;s__	54.16	5.76	22.22
D7_bin.58	d__Bacteria;p__Chloroflexota;c__Anaerolineae;o__Anaerolineales;f__UBA4823;g__DAOVXM01;s__	56.21	1.09	0
D7_bin.8	d__Bacteria;p__Pseudomonadota;c__Alphaproteobacteria;o__Rhizobiales;f__Hyphomicrobiaceae;g__Hyphomicrobium_A;s__	78.27	2.82	35.71
D8_bin.11	d__Bacteria;p__Myxococcota;c__Polyangia;o__DRWM01;f__DRWM01;g__JAFDER01;s__	59.87	6.74	0
D8_bin.14	d__Bacteria;p__SZUA-182;c__SZUA-182;o__DTGQ01;f__DTGQ01;g__;s__	54.32	1.76	33.33
D8_bin.15	d__Bacteria;p__Bacillota_A;c__Clostridia;o__Clostridiales;f__Clostridiaceae;g__;s__	98.5	2.22	0
D8_bin.19	d__Bacteria;p__Bacillota_A;c__Clostridia;o__Oscillospirales;f__Butyricicoccaceae;g__;s__	77.04	2.01	33.33
D8_bin.2	d__Bacteria;p__Desulfobacterota;c__Desulfobacteria;o__Desulfobacterales;f__JAFDCJ01;g__JAFDCJ01;s__	81.4	1.83	16.67
D8_bin.22	d__Bacteria;p__Chloroflexota;c__Dehalococcoidia;o__RBG-13-53-26;f__RBG-13-53-26;g__;s__	82.89	0	0
D8_bin.28	d__Bacteria;p__Campylobacterota;c__Campylobacteria;o__Campylobacterales;f__Sulfurimonadaceae;g__S145-25;s__	74.9	3.86	50
D8_bin.29	d__Bacteria;p__Gemmatimonadota;c__Gemmatimonadetes;o__Gemmatimonadales;f__GWC2-71-9;g__JAOTVV01;s__	57.05	0	0
D8_bin.30	d__Bacteria;p__Acidobacteriota;c__Aminicenantia;o__UBA2199;f__UBA2199;g__JAHELQ01;s__	92.08	6.08	0
D8_bin.32	d__Bacteria;p__Desulfobacterota;c__Desulfarculia;o__Desulfarculales;f__Desulfarculaceae;g__;s__	75.74	0.32	0
D8_bin.33	d__Bacteria;p__RBG-13-61-14;c__RBG-13-61-14;o__;f__;g__;s__	51.81	5.67	0
D8_bin.34	d__Bacteria;p__Pseudomonadota;c__Alphaproteobacteria;o__Rhizobiales;f__Xanthobacteraceae;g__;s__	89.4	2.43	0
D8_bin.41	d__Bacteria;p__Bacillota_A;c__Clostridia;o__Tissierellales;f__Sedimentibacteraceae;g__UBA1535;s__	99.07	1.63	0
D9_bin.13	d__Bacteria;p__Myxococcota_A;c__UBA9160;o__UBA9160;f__UBA6930;g__;s__	55.58	0	0
D9_bin.14	d__Bacteria;p__Chloroflexota;c__Dehalococcoidia;o__GIF9;f__UBA5620;g__UBA5620;s__	52.11	6.05	77.78
D9_bin.16	d__Bacteria;p__Bacteroidota;c__UBA10030;o__UBA10030;f__UBA10030;g__;s__	87.38	3.29	66.67
D9_bin.18	d__Bacteria;p__Eisenbacteria;c__RBG-16-71-46;o__CAIMUX01;f__CAIMUX01;g__;s__	56.23	2.81	0
D9_bin.27	d__Bacteria;p__Chloroflexota;c__Anaerolineae;o__JAAYZQ01;f__JAAYZQ01;g__;s__	86.78	7.45	18.18
D9_bin.28	d__Bacteria;p__Bacteroidota;c__Bacteroidia;o__Bacteroidales;f__SM23-62;g__SM23-62;s__	50.06	9.76	3.33
D9_bin.3	d__Bacteria;p__Pseudomonadota;c__Gammaproteobacteria;o__UBA6429;f__UBA6429;g__JAHEIJ01;s__	55.38	1.13	50
D9_bin.33	d__Bacteria;p__Desulfobacterota;c__DSWW01;o__DSWW01;f__DSWW01;g__S015-6;s__	85.09	2.01	66.67
D9_bin.39	d__Bacteria;p__Krumholzibacteriota;c__Krumholzibacteria;o__WVZY01;f__WVZY01;g__;s__	87.83	7.14	12.5
D9_bin.41	d__Bacteria;p__Desulfobacterota;c__DSM-4660;o__Desulfatiglandales;f__HGW-15;g__JAQYVK01;s__	58.07	1.97	0
D9_bin.42	d__Bacteria;p__Desulfobacterota;c__Desulfobacteria;o__Desulfobacterales;f__SURF-15;g__DUZK01;s__	57.8	1.97	50
D9_bin.45	d__Bacteria;p__Pseudomonadota;c__Gammaproteobacteria;o__Burkholderiales;f__SG8-39;g__SG8-39;s__	84	2.18	60
D9_bin.46	d__Bacteria;p__JAUVQV01;c__JAUVQV01;o__JAUVQV01;f__JAUVQV01;g__;s__	56.03	2.59	0
D9_bin.54	d__Bacteria;p__Chloroflexota;c__Anaerolineae;o__JAAYZQ01;f__JAAYZQ01;g__;s__	59.09	1.55	33.33
D9_bin.58	d__Bacteria;p__Chloroflexota;c__Dehalococcoidia;o__Dehalococcoidales;f__Fen-1064;g__;s__	52.72	5.97	0
D9_bin.7	d__Bacteria;p__Pseudomonadota;c__Gammaproteobacteria;o__DSM-19610;f__DSM-19610;g__Thiogranum;s__	73.23	3.87	22
g1_bin10	d__Bacteria;p__Acidobacteriota;c__Thermoanaerobaculia;o__Thermoanaerobaculales;f__Sulfomarinibacteraceae;g__Sulfomarinibacter;s__	60.54	6.68	35.71
g1_bin23	d__Bacteria;p__Bacteroidota;c__Bacteroidia;o__Chitinophagales;f__Chitinophagaceae;g__SpSt-398;s__	68.71	1.48	0
g1_bin25	d__Bacteria;p__Gemmatimonadota;c__Gemmatimonadetes;o__Gemmatimonadales;f__GWC2-71-9;g__SPDF01;s__	70.46	1.1	100
g1_bin26	d__Bacteria;p__Gemmatimonadota;c__Gemmatimonadetes;o__Longimicrobiales;f__UBA6960;g__;s__	52.79	8.12	14.29
g1_bin29	d__Bacteria;p__Patescibacteria;c__Saccharimonadia;o__Saccharimonadales;f__UBA1547;g__UBA1547;s__	62.96	0	0
g1_bin30	d__Bacteria;p__Desulfobacterota_D;c__UBA1144;o__UBA2774;f__UBA2774;g__CR02bin9;s__	65.81	0	0
g1_bin31	d__Bacteria;p__Verrucomicrobiota;c__Verrucomicrobiae;o__Limisphaerales;f__DSYF01;g__JALOTU01;s__	63.15	3.08	0
g1_bin34	d__Bacteria;p__Desulfobacterota;c__WTBG01;o__WTBG01;f__WTBG01;g__CALJBY01;s__	80.18	1.36	60
g1_bin35	d__Bacteria;p__Pseudomonadota;c__Alphaproteobacteria;o__Rhizobiales;f__Rhizobiaceae;g__JAHEGF01;s__	97.78	2.53	33.33
g1_bin36	d__Bacteria;p__Pseudomonadota;c__Alphaproteobacteria;o__Rhizobiales;f__Methyloligellaceae;g__Methyloceanibacter;s__	84.96	2.33	80
g1_bin4	d__Bacteria;p__Actinomycetota;c__Acidimicrobiia;o__UBA5794;f__ZC4RG35;g__;s__	78.15	4.27	0
g1_bin45	d__Bacteria;p__Pseudomonadota;c__Gammaproteobacteria;o__UBA6429;f__UBA6429;g__JAHEIJ01;s__	84.08	3.15	28.57
g1_bin47	d__Bacteria;p__Bacteroidota;c__Bacteroidia;o__Bacteroidales;f__UBA10428;g__UBA5072;s__	51.29	4.31	100
g1_bin48	d__Bacteria;p__Patescibacteria;c__Paceibacteria;o__Moranbacterales;f__GCA-2747515;g__JAGLWU01;s__	59.13	2.25	50
g1_bin5	d__Bacteria;p__Chloroflexota;c__Limnocylindria;o__Limnocylindrales;f__CSP1-4;g__;s__	84.26	2.31	66.67
g1_bin50	d__Bacteria;p__Pseudomonadota;c__Alphaproteobacteria;o__Rhizobiales;f__Methyloligellaceae;g__Methyloceanibacter;s__	62.6	9.27	11.32
g1_bin52	d__Bacteria;p__Desulfobacterota;c__Desulfobacteria;o__Desulfobacterales;f__JAHEIW01;g__JAHEIW01;s__	60.42	3.67	81.82
g1_bin54	d__Bacteria;p__Pseudomonadota;c__Gammaproteobacteria;o__SZUA-152;f__SZUA-152;g__JAKEGK01;s__	55.32	2.22	6.67
g1_bin55	d__Bacteria;p__Chloroflexota;c__Anaerolineae;o__Anaerolineales;f__UBA4823;g__PFL25;s__	54.55	3.01	60
g1_bin56	d__Bacteria;p__Chloroflexota;c__Anaerolineae;o__Anaerolineales;f__UBA4823;g__DAOVXM01;s__	59.01	2.73	25
g1_bin57	d__Bacteria;p__Nitrospirota;c__Thermodesulfovibrionia;o__Thermodesulfovibrionales;f__UBA6898;g__UBA6898;s__	56.47	5.26	20
g1_bin8	d__Bacteria;p__Patescibacteria;c__Paceibacteria;o__Moranbacterales;f__GCA-2747515;g__JAGLWU01;s__	71.14	1.12	0
g10_bin1	d__Archaea;p__Thermoproteota;c__Bathyarchaeia;o__Bathyarchaeales;f__Bathyarchaeaceae;g__Bathyarchaeum;s__	62.57	8.09	66.67
g10_bin15	d__Bacteria;p__JAJVIF01;c__JAJVIF01;o__JAPKYR01;f__JAPKYR01;g__;s__	82.41	2.55	33.33
g10_bin18	d__Bacteria;p__Myxococcota;c__Polyangia;o__DRWM01;f__DRWM01;g__;s__	52.11	0.99	33.33
g10_bin20	d__Archaea;p__Asgardarchaeota;c__Lokiarchaeia;o__Sigynarchaeales;f__SOKP01;g__SOKP01;s__	89.88	3.27	20
g10_bin25	d__Archaea;p__Halobacteriota;c__Methanomicrobia;o__Methanomicrobiales;f__Methanomicrobiaceae;g__;s__	90.2	6.36	81.25
g10_bin26	d__Bacteria;p__Hinthialibacterota;c__Hinthialibacteria;o__;f__;g__;s__	82.21	1.69	12.5
g10_bin27	d__Archaea;p__Thermoplasmatota;c__E2;o__DHVEG-1;f__DHVEG-1;g__SM1-50;s__SM1-50 sp002900555	74.48	4.44	42.86
g10_bin33	d__Bacteria;p__Bacillota_G;c__UBA4882;o__UBA8346;f__UBA8346;g__;s__	92.37	3.95	0
g10_bin38	d__Bacteria;p__Bacteroidota;c__Bacteroidia;o__Flavobacteriales;f__Flavobacteriaceae;g__Robiginitalea;s__	54.26	3.02	53.85
g10_bin40	d__Bacteria;p__Chloroflexota;c__Dehalococcoidia;o__Dehalococcoidales;f__RBG-16-60-22;g__RBG-13-51-18;s__	56.15	7.1	33.33
g10_bin42	d__Bacteria;p__Chloroflexota;c__Anaerolineae;o__Anaerolineales;f__E44-bin32;g__W1033;s__	60.22	2.88	75
g10_bin5	d__Bacteria;p__Acidobacteriota;c__Aminicenantia;o__UBA2199;f__UBA2199;g__JAUWNT01;s__	78.55	4.87	58.33
g10_bin56	d__Bacteria;p__Desulfobacterota;c__Desulfobulbia;o__Desulfobulbales;f__Desulfobulbaceae;g__UBA10518;s__	94.35	0.5	25
g10_bin57	d__Bacteria;p__Dependentiae;c__Babeliae;o__Babeliales;f__Vermiphilaceae;g__;s__	65.24	0	0
g10_bin7	d__Bacteria;p__UBA10199;c__UBA10199;o__2-02-FULL-44-16;f__DYJF01;g__;s__	58.02	2.56	5.88
g10_bin74	d__Archaea;p__Halobacteriota;c__Methanosarcinia;o__Methanosarcinales;f__Methanocomedenaceae;g__Methanocomedens;s__	65.96	4.27	87.5
g10_bin8	d__Bacteria;p__Chloroflexota;c__Dehalococcoidia;o__GIF9;f__UBA5629;g__;s__	78.22	2.17	33.33
g10_bin80	d__Bacteria;p__Actinomycetota;c__Acidimicrobiia;o__UBA5794;f__UBA11373;g__;s__	87.89	5.63	22.22
g10_bin82	d__Bacteria;p__JABMQX01;c__JABMQX01;o__JABMQX01;f__JABMQX01;g__JAUYEE01;s__	89.39	4.73	37.5
g10_bin83	d__Bacteria;p__WOR-3;c__WOR-3;o__SM23-42;f__SM23-42;g__RBG-13-43-14;s__	88.1	0	0
g10_bin92	d__Archaea;p__Halobacteriota;c__Methanomicrobia;o__Methanomicrobiales;f__Methanomicrobiaceae;g__;s__	51.97	2.56	66.67
g10_bin93	d__Bacteria;p__Desulfobacterota;c__Desulfobacteria;o__C00003060;f__C00003060;g__JAFDGP01;s__	52.73	4.52	22.22
g10_bin98	d__Bacteria;p__Desulfobacterota;c__B13-G15;o__B13-G15;f__;g__;s__	59.71	1.4	20
g11_bin1	d__Bacteria;p__Chloroflexota;c__Dehalococcoidia;o__GIF9;f__UBA5620;g__VGNY01;s__	79.87	4.57	33.33
g11_bin10	d__Bacteria;p__Krumholzibacteriota;c__Krumholzibacteria;o__Krumholzibacteriales;f__Krumholzibacteriaceae;g__;s__	88.71	2.75	33.33
g11_bin100	d__Bacteria;p__Chloroflexota;c__Anaerolineae;o__Anaerolineales;f__UBA11858;g__G519;s__	82.48	8.42	26.32
g11_bin101	d__Bacteria;p__Chloroflexota;c__Anaerolineae;o__JAAYZQ01;f__JAAYZQ01;g__;s__	56.36	0	0
g11_bin106	d__Bacteria;p__Desulfobacterota;c__Desulfobulbia;o__Desulfobulbales;f__Desulfobulbaceae;g__UBA10518;s__	50.24	7.89	14.29
g11_bin107	d__Bacteria;p__WOR-3;c__WOR-3;o__SM23-42;f__SM23-42;g__SM23-42;s__	62.53	2.75	66.67
g11_bin11	d__Archaea;p__Thermoplasmatota;c__Thermoplasmata;o__UBA10834;f__UBA10834;g__UBA10834;s__	94.8	2.8	75
g11_bin12	d__Archaea;p__Thermoproteota;c__Bathyarchaeia;o__Bathyarchaeales;f__SOJC01;g__;s__	78.5	3.74	0
g11_bin2	d__Bacteria;p__Spirochaetota;c__UBA4802;o__UBA4802;f__UBA5550;g__RBG-16-49-21;s__	61.75	1.33	66.67
g11_bin20	d__Archaea;p__Halobacteriota;c__Methanomicrobia;o__Methanomicrobiales;f__Methanospirillaceae;g__UBA9949;s__	58.96	2.2	50
g11_bin22	d__Bacteria;p__Pseudomonadota;c__Gammaproteobacteria;o__Burkholderiales;f__Burkholderiaceae;g__JADJWR01;s__JADJWR01 sp020355165	97.1	2.78	28.57
g11_bin26	d__Bacteria;p__Bacteroidota;c__Bacteroidia;o__Bacteroidales;f__Prolixibacteraceae;g__UBA1413;s__UBA1413 sp012729335	82.91	1.77	0
g11_bin27	d__Bacteria;p__Spirochaetota;c__UBA4802;o__UBA4802;f__JAKQUI01;g__;s__	93.82	3.47	25
g11_bin28	d__Bacteria;p__Cloacimonadota;c__Cloacimonadia;o__Cloacimonadales;f__Cloacimonadaceae;g__Cloacimonas;s__Cloacimonas acidaminivorans	97.8	1.65	0
g11_bin29	d__Archaea;p__Halobacteriota;c__Methanomicrobia;o__Methanomicrobiales;f__Methanospirillaceae;g__UBA9949;s__UBA9949 sp013415565	80.86	1.58	0
g11_bin3	d__Archaea;p__Micrarchaeota;c__Micrarchaeia;o__Anstonellales;f__Bilamarchaeaceae;g__;s__	76.26	1.87	0
g11_bin30	d__Bacteria;p__Pseudomonadota;c__Gammaproteobacteria;o__DSM-19610;f__DSM-19610;g__Thiogranum;s__	94.14	4.91	23.53
g11_bin33	d__Archaea;p__Thermoplasmatota;c__E2;o__UBA202;f__UBA202;g__UBA202;s__	81.6	3.2	0
g11_bin37	d__Archaea;p__Thermoplasmatota;c__E2;o__UBA202;f__UBA202;g__UBA202;s__	87.73	1.6	33.33
g11_bin39	d__Bacteria;p__Armatimonadota;c__UBA5377;o__UBA5377;f__VGFC01;g__;s__	83.63	1.43	0
g11_bin45	d__Bacteria;p__Zixibacteria;c__MSB-5A5;o__GN15;f__FEB-12;g__GCA-020346225;s__	88.4	5.49	60
g11_bin48	d__Bacteria;p__WOR-3;c__WOR-3;o__SM23-42;f__SM23-42;g__G020341755;s__	85.71	2.2	100
g11_bin51	d__Bacteria;p__Actinomycetota;c__Actinomycetes;o__Propionibacteriales;f__Propionibacteriaceae;g__Brooklawnia;s__Brooklawnia sp012517115	92.73	3.64	57.14
g11_bin54	d__Bacteria;p__Patescibacteria;c__ABY1;o__Magasanikbacterales;f__UBA922;g__WJJZ01;s__	54.04	1.29	25
g11_bin55	d__Archaea;p__Asgardarchaeota;c__Lokiarchaeia;o__Sigynarchaeales;f__SOKP01;g__LW40-45;s__	51.47	6.07	0
g11_bin56	d__Bacteria;p__Acidobacteriota;c__Aminicenantia;o__Aminicenantales;f__RBG-16-66-30;g__RBG-16-66-30;s__	50.8	4.2	6.25
g11_bin61	d__Archaea;p__Thermoplasmatota;c__E2;o__DHVEG-1;f__DHVEG-1;g__M9B1D;s__M9B1D sp002900535	71.32	2.4	66.67
g11_bin63	d__Bacteria;p__Pseudomonadota;c__Gammaproteobacteria;o__UBA9214;f__UBA9214;g__UBA9214;s__	90.54	2.95	23.53
g11_bin66	d__Bacteria;p__Actinomycetota;c__Geothermincolia;o__Fen-727;f__Anoxymicrobiaceae;g__JAFGMY01;s__	72.71	2.83	25
g11_bin68	d__Bacteria;p__Fermentibacterota;c__JAFGKV01;o__;f__;g__;s__	54.8	4.13	16.67
g11_bin78	d__Bacteria;p__Acidobacteriota;c__Aminicenantia;o__Aminicenantales;f__Aminicenantaceae;g__;s__	76.86	7.55	33.33
g11_bin79	d__Bacteria;p__Pseudomonadota;c__Gammaproteobacteria;o__SZUA-229;f__SZUA-229;g__GCA-2746365;s__	59.74	7.1	20.51
g11_bin80	d__Archaea;p__Micrarchaeota;c__Micrarchaeia;o__Anstonellales;f__Bilamarchaeaceae;g__Bilamarchaeum;s__	53.98	4.17	27.27
g11_bin81	d__Bacteria;p__WOR-3;c__UBA3072;o__UBA3072;f__UBA3072;g__JAFGHJ01;s__	91.29	0	0
g11_bin82	d__Bacteria;p__Desulfobacterota_E;c__Deferrimicrobia;o__Deferrimicrobiales;f__Deferrimicrobiaceae;g__CSP1-8;s__	75.63	1.06	66.67
g11_bin83	d__Bacteria;p__Actinomycetota;c__Geothermincolia;o__Geothermincolales;f__RBG-13-55-18;g__SURF-21;s__	61.68	0	0
g11_bin85	d__Archaea;p__Asgardarchaeota;c__Lokiarchaeia;o__Sigynarchaeales;f__SOKP01;g__SOKP01;s__	88.32	7.48	10
g11_bin90	d__Bacteria;p__Bacteroidota;c__Bacteroidia;o__Bacteroidales;f__VadinHA17;g__SR-FBR-E99;s__	74.47	4.86	47.06
g11_bin96	d__Archaea;p__Halobacteriota;c__Methanosarcinia;o__Methanosarcinales;f__Methanocomedenaceae;g__Kmv04;s__	75.65	4.11	68.75
g11_bin97	d__Archaea;p__Halobacteriota;c__Methanosarcinia;o__Methanotrichales;f__Methanotrichaceae;g__Methanothrix;s__	52.2	8.36	17.65
g2_bin10	d__Bacteria;p__Pseudomonadota;c__Alphaproteobacteria;o__Rhizobiales;f__Aestuariivirgaceae;g__Anderseniella;s__	61.32	2.71	90.91
g2_bin12	d__Bacteria;p__Myxococcota;c__Polyangia;o__Polyangiales;f__SG8-38;g__SG8-38;s__	50.88	7.89	20
g2_bin13	d__Bacteria;p__Desulfobacterota;c__Desulfuromonadia;o__Desulfuromonadales;f__BM103;g__JAHEDT01;s__	80.95	2.2	75
g2_bin19	d__Bacteria;p__Bacteroidota;c__Bacteroidia;o__Bacteroidales;f__VadinHA17;g__SR-FBR-E99;s__	86.17	1.67	25
g2_bin29	d__Bacteria;p__Pseudomonadota;c__Gammaproteobacteria;o__UBA9214;f__UBA9214;g__JAHKKL01;s__	57.35	5.17	50
g2_bin31	d__Bacteria;p__Desulfobacterota;c__Desulfobacteria;o__Desulfobacterales;f__Desulfosarcinaceae;g__Desulfosarcina;s__	54.87	9.01	38.46
g2_bin8	d__Bacteria;p__Pseudomonadota;c__Gammaproteobacteria;o__Chromatiales;f__Sedimenticolaceae;g__JAHEIA01;s__	51.99	4.82	36.67
g3_bin24	d__Bacteria;p__Cyanobacteriota;c__Cyanobacteriia;o__Cyanobacteriales;f__Nostocaceae;g__RDXV01;s__	80.86	1.52	22.22
g3_bin28	d__Bacteria;p__Gemmatimonadota;c__Gemmatimonadetes;o__Palauibacterales;f__Palauibacteraceae;g__Carthagonibacter;s__	79.76	4.52	14.29
g3_bin3	d__Bacteria;p__Bacteroidota;c__Bacteroidia;o__Flavobacteriales;f__Flavobacteriaceae;g__Lutimonas;s__	74.67	1.54	60
g3_bin4	d__Bacteria;p__Desulfobacterota;c__WTBG01;o__CAIYCZ01;f__CAIYCZ01;g__JAPLIX01;s__	61.73	3.2	87.5
g3_bin6	d__Bacteria;p__Bacteroidota;c__Bacteroidia;o__Flavobacteriales;f__Flavobacteriaceae;g__Lutimonas;s__	50.4	0.61	25
g4_bin10	d__Archaea;p__Thermoproteota;c__Bathyarchaeia;o__Bathyarchaeales;f__Bathyarchaeaceae;g__Bathyarchaeum;s__	77.89	3.74	100
g4_bin20	d__Bacteria;p__Desulfobacterota;c__Syntrophobacteria;o__BM002;f__BM002;g__BM002;s__	84.3	5.09	46.15
g4_bin28	d__Bacteria;p__Bacteroidota;c__Bacteroidia;o__Bacteroidales;f__VadinHA17;g__SR-FBR-E99;s__	52.75	6.2	28.57
g4_bin4	d__Bacteria;p__Desulfobacterota;c__Desulfobacteria;o__Desulfobacterales;f__SG8-13;g__JARFQH01;s__	51.82	3	55.56
g4_bin7	d__Bacteria;p__Bacteroidota;c__Bacteroidia;o__Bacteroidales;f__Prolixibacteraceae;g__JABMQB01;s__	64.77	3.49	11.11
g5_bin1	d__Bacteria;p__Patescibacteria;c__JAEDAM01;o__BD1-5;f__UBA6164;g__JAACSU01;s__	66.48	0.67	50
g5_bin11	d__Bacteria;p__Bacteroidota;c__Bacteroidia;o__Bacteroidales;f__VadinHA17;g__SR-FBR-E99;s__	65.14	4.39	42.86
g5_bin12	d__Bacteria;p__Chloroflexota;c__Anaerolineae;o__Anaerolineales;f__Anaerolineaceae;g__Longilinea;s__Longilinea sp026645875	74.09	4.93	75
g5_bin13	d__Bacteria;p__Patescibacteria;c__Microgenomatia;o__UBA1400;f__MFAQ01;g__UBA2277;s__	58.81	2.48	100
g5_bin17	d__Bacteria;p__Patescibacteria;c__Microgenomatia;o__UBA1400;f__RBG-16-45-19;g__SZUA-360;s__	51.65	0	0
g5_bin18	d__Bacteria;p__Bacteroidota;c__Bacteroidia;o__Bacteroidales;f__VadinHA17;g__LD21;s__LD21 sp022709665	73.47	5.26	0
g5_bin2	d__Bacteria;p__Patescibacteria;c__WWE3;o__UBA101185;f__UBA10185;g__;s__	69.67	1.88	0
g5_bin20	d__Archaea;p__Halobacteriota;c__Methanosarcinia;o__Methanotrichales;f__Methanotrichaceae;g__Methanothrix;s__Methanothrix sp937864385	64.86	3.67	70
g5_bin23	d__Bacteria;p__Patescibacteria;c__Dojkabacteria;o__SC72;f__SC72;g__;s__	70.38	5.17	75
g5_bin25	d__Bacteria;p__Chloroflexota;c__Anaerolineae;o__Anaerolineales;f__Anaerolineaceae;g__T78;s__T78 sp029777225	84.55	3.82	20
g5_bin26	d__Bacteria;p__Chloroflexota;c__Dehalococcoidia;o__GIF9;f__AB-539-J10;g__RBG-13-51-36;s__	50.14	4.41	100
g5_bin27	d__Bacteria;p__Pseudomonadota;c__Alphaproteobacteria;o__Rhodobacterales;f__Rhodobacteraceae;g__Rhodobacter;s__	82.87	4.74	91.3
g5_bin28	d__Bacteria;p__Acidobacteriota;c__Thermoanaerobaculia;o__UBA5066;f__UBA5066;g__UBA5066;s__	98.43	2.88	42.86
g5_bin3	d__Bacteria;p__Pseudomonadota;c__Alphaproteobacteria;o__Rhizobiales;f__Rhizobiaceae;g__Salaquimonas;s__	54.85	9.36	6.52
g5_bin35	d__Bacteria;p__Chloroflexota;c__Anaerolineae;o__Anaerolineales;f__Anaerolineaceae;g__CALESS01;s__CALESS01 sp937907495	88.48	8.94	50
g5_bin36	d__Bacteria;p__Bacteroidota;c__Bacteroidia;o__Bacteroidales;f__VadinHA17;g__SR-FBR-E99;s__	70.78	1.72	100
g5_bin37	d__Bacteria;p__Chloroflexota;c__Anaerolineae;o__Anaerolineales;f__Anaerolineaceae;g__Longilinea;s__	67.48	3.36	20
g5_bin4	d__Bacteria;p__Chloroflexota;c__Anaerolineae;o__Anaerolineales;f__Anaerolineaceae;g__UBA4081;s__	57.46	5.91	71.43
g5_bin40	d__Bacteria;p__Desulfobacterota;c__Desulfobacteria;o__Desulfobacterales;f__Desulfobacteraceae;g__Desulfobacter;s__Desulfobacter postgatei	55.36	0	0
g5_bin41	d__Bacteria;p__Chloroflexota;c__Anaerolineae;o__Anaerolineales;f__Anaerolineaceae;g__UBA4782;s__	63.17	0.16	0
g5_bin42	d__Bacteria;p__Desulfobacterota;c__Desulfuromonadia;o__Geobacterales;f__Pseudopelobacteraceae;g__Trichlorobacter;s__	93.55	3.87	83.33
g5_bin43	d__Bacteria;p__Bacteroidota;c__Ignavibacteria;o__Ignavibacteriales;f__Ignavibacteriaceae;g__IGN3;s__	96.09	1.12	0
g5_bin48	d__Bacteria;p__Desulfobacterota;c__Desulfobacteria;o__Desulfobacterales;f__JAHEIW01;g__JAHEIW01;s__	62.74	3.26	33.33
g5_bin49	d__Bacteria;p__Chloroflexota;c__Anaerolineae;o__Promineifilales;f__Promineifilaceae;g__GCA-2746795;s__	52.67	1.82	0
g5_bin53	d__Bacteria;p__Pseudomonadota;c__Gammaproteobacteria;o__BM003;f__BM003;g__BM003;s__	65.34	4.41	15.79
g5_bin57	d__Bacteria;p__Caldisericota;c__Caldisericia;o__UBA6126;f__UBA6126;g__T3SED10-260;s__	84.77	1.79	100
g5_bin59	d__Bacteria;p__Acidobacteriota;c__UBA6911;o__UBA6911;f__UBA6911;g__;s__	56.87	3.47	20
g5_bin60	d__Bacteria;p__Bacteroidota;c__Bacteroidia;o__Bacteroidales;f__Lentimicrobiaceae;g__Lentimicrobium;s__Lentimicrobium sp002433025	50.18	2.69	0
g5_bin62	d__Bacteria;p__Chloroflexota;c__Anaerolineae;o__Anaerolineales;f__E44-bin32;g__E44-bin32;s__	55.11	9.06	14.29
g5_bin64	d__Bacteria;p__Pseudomonadota;c__Gammaproteobacteria;o__Xanthomonadales;f__SZUA-36;g__JABDPF01;s__	58.07	0.16	0
g5_bin66	d__Bacteria;p__Patescibacteria;c__Microgenomatia;o__UBA12405;f__UBA12405;g__UBA12158;s__	55.17	1.18	100
g5_bin8	d__Bacteria;p__Chloroflexota;c__Anaerolineae;o__JAAEKA01;f__JAAEKA01;g__JAAEKA01;s__	63.5	3.82	40
g6_bin10	d__Bacteria;p__Desulfobacterota;c__B13-G15;o__B13-G15;f__RBG-16-54-18;g__JAFGNJ01;s__	58.37	2.7	44.44
g6_bin12	d__Bacteria;p__Acidobacteriota;c__Aminicenantia;o__Aminicenantales;f__Aminicenantaceae;g__WTAW01;s__	53.01	3.22	13.33
g6_bin15	d__Archaea;p__Micrarchaeota;c__Micrarchaeia;o__Anstonellales;f__Bilamarchaeaceae;g__Bilamarchaeum;s__	59.11	1.87	0
g6_bin19	d__Archaea;p__Thermoplasmatota;c__DTKX01;o__DTKX01;f__GCA-020343715;g__;s__	90.55	0.4	100
g6_bin2	d__Archaea;p__Thermoproteota;c__Bathyarchaeia;o__Bathyarchaeales;f__SOJC01;g__GCA-020352645;s__	53.55	5.83	28.57
g6_bin26	d__Bacteria;p__Chloroflexota;c__Dehalococcoidia;o__GIF9;f__AB-539-J10;g__JAUWGZ01;s__	50.14	3.17	75
g6_bin37	d__Archaea;p__Nanoarchaeota;c__Nanoarchaeia;o__Woesearchaeales;f__UBA12501;g__;s__	62.18	3.27	0
g6_bin4	d__Bacteria;p__Desulfobacterota;c__Syntrophia;o__Syntrophales;f__JADFWA01;g__JAUSPI01;s__	65.59	2.58	50
g6_bin42	d__Bacteria;p__Planctomycetota;c__Phycisphaerae;o__Sedimentisphaerales;f__SG8-4;g__CS2-K091;s__	80.61	2.27	50
g6_bin43	d__Archaea;p__Thermoplasmatota;c__Thermoplasmata;o__UBA10834;f__UBA10834;g__;s__	50.09	2.67	0
g6_bin44	d__Bacteria;p__Chloroflexota;c__Dehalococcoidia;o__RBG-13-53-26;f__RBG-13-53-26;g__;s__	89.04	0	0
g6_bin46	d__Archaea;p__Thermoplasmatota;c__E2;o__DHVEG-1;f__DHVEG-1;g__M9B1D;s__	91.07	2.8	40
g6_bin65	d__Archaea;p__Thermoproteota;c__Bathyarchaeia;o__Bathyarchaeales;f__UBA233;g__SG8-32-3;s__	66.59	4.67	50
g6_bin70	d__Bacteria;p__Acidobacteriota;c__Aminicenantia;o__Aminicenantales;f__UBA8522;g__UBA8522;s__	85.93	2.99	40
g6_bin71	d__Archaea;p__Halobacteriota;c__Syntropharchaeia;o__Alkanophagales;f__Methanospirareceae;g__JACGMN01;s__	53.6	4.25	37.5
g6_bin72	d__Bacteria;p__Patescibacteria;c__Paceibacteria;o__Paceibacterales;f__Staskawiczbacteraceae;g__;s__	60.83	0	0
g6_bin84	d__Bacteria;p__Patescibacteria;c__Paceibacteria;o__Paceibacterales;f__JAGMDC01;g__;s__	53.39	1.85	75
g7_bin36	d__Bacteria;p__Chloroflexota;c__Dehalococcoidia;o__Dehalococcoidales;f__Fen-1064;g__JAURWL01;s__	73.16	1.16	100
g7_bin44	d__Bacteria;p__Desulfobacterota;c__BSN033;o__BSN033;f__UBA1163;g__UBA1163;s__	84.45	2.33	77.78
g7_bin48	d__Bacteria;p__Chloroflexota;c__Anaerolineae;o__Promineifilales;f__Promineifilaceae;g__;s__	86.62	4.02	20
g7_bin55	d__Archaea;p__Thermoplasmatota;c__Thermoplasmata;o__Methanomassiliicoccales;f__JAAEEP01;g__JAAEEP01;s__	95.97	0.81	0
g7_bin9	d__Bacteria;p__Nitrospirota;c__Thermodesulfovibrionia;o__Thermodesulfovibrionales;f__BMS3Bbin05;g__;s__	98.58	1.93	75
g8_bin14	d__Bacteria;p__Desulfobacterota;c__Desulfobacteria;o__Desulfobacterales;f__Desulfosarcinaceae;g__;s__	98.71	2.58	0
g8_bin15	d__Bacteria;p__Bacteroidota;c__Bacteroidia;o__Bacteroidales;f__UBA10428;g__JAFGPL01;s__	81.87	3.98	18.18
g8_bin40	d__Bacteria;p__Desulfobacterota;c__BSN033;o__BSN033;f__UBA1163;g__UBA1163;s__	78.69	5.22	66.67
g8_bin50	d__Bacteria;p__Desulfobacterota;c__BSN033;o__BSN033;f__UBA1163;g__JACAEX01;s__	63.39	9.09	50
g8_bin6	d__Bacteria;p__Margulisbacteria;c__WOR-1;o__O2-12-FULL-45-9;f__O2-12-FULL-45-9;g__;s__	55.07	1.71	0
g8_bin72	d__Bacteria;p__Chloroflexota;c__Chloroflexia;o__DTKN01;f__DTKN01;g__;s__	66.2	2.29	33.33
g8_bin74	d__Bacteria;p__Desulfobacterota;c__Dissulfuribacteria;o__Dissulfuribacterales;f__Dissulfurirhabdaceae;g__;s__	93.73	0.46	14.29
g8_bin76	d__Archaea;p__Halobacteriota;c__Syntropharchaeia;o__Alkanophagales;f__Methanospirareceae;g__JACGMN01;s__	86.21	6.24	50
g8_bin81	d__Bacteria;p__Chloroflexota;c__Dehalococcoidia;o__Dehalococcoidales;f__W693;g__W693;s__	67.44	3.83	28.57
g8_bin83	d__Bacteria;p__Desulfobacterota;c__Desulfomonilia;o__Desulfomonilales;f__Desulfomonilaceae;g__;s__	61.16	2.75	12.5
g8_bin85	d__Bacteria;p__Acidobacteriota;c__UBA6911;o__UBA6911;f__UBA6911;g__;s__	56.45	1.76	0
g9_bin15	d__Bacteria;p__Chloroflexota;c__Anaerolineae;o__JAAYZQ01;f__JAAYZQ01;g__;s__	78	2.45	0
g9_bin21	d__Bacteria;p__Bacteroidota;c__Bacteroidia;o__Bacteroidales;f__UBA10428;g__UBA5072;s__	91.9	0.87	0
g9_bin24	d__Archaea;p__Asgardarchaeota;c__Thorarchaeia;o__Thorarchaeales;f__Thorarchaeaceae;g__SMTZ1-83;s__	63.87	5.14	0
g9_bin29	d__Archaea;p__Halobacteriota;c__Methanosarcinia;o__Methanosarcinales;f__Methanocomedenaceae;g__Methanocomedens;s__	54.46	3.73	44.44
g9_bin3	d__Archaea;p__Halobacteriota;c__Methanomicrobia;o__Methanomicrobiales;f__Methanomicrobiaceae;g__;s__	95.1	1.96	33.33
g9_bin33	d__Bacteria;p__WOR-3;c__E44-bin80;o__E44-bin80;f__E44-bin80;g__;s__	96.64	1.28	0
g9_bin39	d__Bacteria;p__Desulfobacterota;c__DSM-4660;o__Desulfatiglandales;f__HGW-15;g__;s__	55.09	3.87	50
g9_bin42	d__Bacteria;p__Desulfobacterota;c__Syntrophia;o__Syntrophales;f__UBA6807;g__JAFGQS01;s__	50.54	2.9	40
g9_bin46	d__Bacteria;p__Patescibacteria;c__Dojkabacteria;o__SC72;f__JAFGCJ01;g__;s__	61.42	1.72	0
g9_bin47	d__Bacteria;p__Chloroflexota;c__Dehalococcoidia;o__Dehalococcoidales;f__RBG-16-60-22;g__W425;s__	64.38	0	0
g9_bin48	d__Bacteria;p__SZUA-182;c__SZUA-182;o__DTGQ01;f__JAFGSM01;g__;s__	76.97	1.42	0
g9_bin55	d__Archaea;p__Halobacteriota;c__Methanomicrobia;o__Methanomicrobiales;f__Methanospirillaceae;g__UBA9949;s__	93.85	4.57	84.62
g9_bin61	d__Archaea;p__Micrarchaeota;c__Micrarchaeia;o__Anstonellales;f__Bilamarchaeaceae;g__Bilamarchaeum;s__	65.19	2.8	0
g9_bin65	d__Bacteria;p__Chloroflexota;c__Anaerolineae;o__UBA2200;f__UBA2200;g__JAUWJD01;s__	58.41	8.77	25
g9_bin66	d__Bacteria;p__SZUA-182;c__SZUA-182;o__DTGQ01;f__JAFGSM01;g__;s__	74.59	1.03	0
g9_bin70	d__Bacteria;p__Planctomycetota;c__Phycisphaerae;o__Sedimentisphaerales;f__SG8-4;g__JAFGPJ01;s__	77.19	1.14	100
g9_bin72	d__Bacteria;p__WOR-3;c__UBA3072;o__UBA3072;f__UBA3072;g__JAFGHJ01;s__	56.21	5.41	0
g9_bin74	d__Archaea;p__Thermoplasmatota;c__EX4484-6;o__EX4484-6;f__EX4484-6;g__JAFGLL01;s__	88.93	4.84	25
g9_bin77	d__Bacteria;p__Chloroflexota;c__Dehalococcoidia;o__Dehalococcoidales;f__Fen-1064;g__W589;s__	87.55	1.16	50
g9_bin8	d__Archaea;p__Thermoproteota;c__Bathyarchaeia;o__Bathyarchaeales;f__Bathyarchaeaceae;g__Bathyarchaeum;s__	61.99	2.72	16.67
g9_bin81	d__Bacteria;p__Desulfobacterota;c__Desulfobacteria;o__Desulfobacterales;f__UBA11574;g__UBA11574;s__UBA11574 sp003486165	82.85	2	75
g9_bin82	d__Bacteria;p__Chloroflexota;c__Anaerolineae;o__Anaerolineales;f__UBA11858;g__B10-G9;s__	57.92	1.72	100
g9_bin83	d__Bacteria;p__Chloroflexota;c__Dehalococcoidia;o__Dehalococcoidales;f__UBA5760;g__UBA5760;s__	57.69	4.18	0
g9_bin95	d__Bacteria;p__Nitrospirota;c__Nitrospiria;o__Nitrospirales;f__Nitrospiraceae;g__Nitrospira_C;s__	51.65	7.39	0
S10C1316	d__Bacteria;p__Desulfobacterota;c__Desulfobacteria;o__Desulfobacterales;f__Desulfosarcinaceae;g__;s__	53.5	3.55	62.5
S10C15031	d__Bacteria;p__Pseudomonadota;c__Alphaproteobacteria;o__UBA8366;f__JADFVY01;g__JADFVY01;s__	77.12	1.3	25
S10C22048	d__Bacteria;p__Patescibacteria;c__Paceibacteria;o__Moranbacterales;f__UBA9337;g__STE-63;s__	84.27	0	0
S10C2660	d__Archaea;p__Asgardarchaeota;c__Heimdallarchaeia;o__Heimdallarchaeales;f__Kariarchaeaceae;g__JAJRQD01;s__	91.52	1.4	0
S10C3357	d__Bacteria;p__Chloroflexota;c__Anaerolineae;o__JAAYZQ01;f__JAAYZQ01;g__;s__	56.45	4.59	20
S10C53833	d__Archaea;p__Nanoarchaeota;c__Nanoarchaeia;o__Pacearchaeales;f__GW2011-AR1;g__JAGLOA01;s__	52.44	0.47	100
S10C6422	d__Archaea;p__Thermoproteota;c__Bathyarchaeia;o__Bathyarchaeales;f__UBA233;g__SG8-32-3;s__	54.97	0.93	100
S10C7129	d__Bacteria;p__Krumholzibacteriota;c__Krumholzibacteria;o__WVZY01;f__;g__;s__	79.25	3.85	25
S10C800	d__Bacteria;p__Acidobacteriota;c__Aminicenantia;o__Aminicenantales;f__Aminicenantaceae;g__WTAW01;s__	55.09	0	0
S10C807	d__Archaea;p__Thermoproteota;c__Bathyarchaeia;o__Bathyarchaeales;f__UBA233;g__AD8-1;s__	60.44	5.34	16.67
S10C8458	d__Bacteria;p__Actinomycetota;c__Humimicrobiia;o__Humimicrobiales;f__Humimicrobiaceae;g__M55B120;s__	67.1	3.64	0
S10C899	d__Bacteria;p__Nitrospirota;c__Thermodesulfovibrionia;o__SZUA-242;f__SZUA-242;g__;s__	96.36	0.91	0
S11C13493	d__Bacteria;p__Desulfobacterota;c__Desulfobacteria;o__Desulfobacterales;f__Desulfosarcinaceae;g__;s__	53.57	1.79	100
S11C1743	d__Bacteria;p__Spirochaetota;c__UBA4802;o__UBA4802;f__UBA5550;g__;s__	92.07	2.25	0
S11C2371	d__Bacteria;p__Pseudomonadota;c__Alphaproteobacteria;o__Rhizobiales;f__Rhodomicrobiaceae;g__Rhodomicrobium;s__	69.19	3.78	71.43
S11C2643	d__Archaea;p__Halobacteriota;c__Methanosarcinia;o__Methanosarcinales;f__Methanosarcinaceae;g__Methanosarcina;s__	89.26	1.03	66.67
S11C6419	d__Bacteria;p__Chloroflexota;c__Dehalococcoidia;o__RBG-13-53-26;f__RBG-13-53-26;g__;s__	51.84	1.1	100
S11C762	d__Bacteria;p__Desulfobacterota;c__Desulfobacteria;o__Desulfobacterales;f__Desulfosarcinaceae;g__;s__	97.49	4.47	63.64
S12C1554	d__Bacteria;p__Pseudomonadota;c__Gammaproteobacteria;o__Burkholderiales;f__SG8-39;g__JAABQT01;s__	77.52	0	0
S12C8600	d__Bacteria;p__Bacteroidota;c__Bacteroidia;o__Flavobacteriales;f__Flavobacteriaceae;g__Flavobacterium;s__	89.36	2.63	29.41
S14C1528	d__Bacteria;p__Pseudomonadota;c__Gammaproteobacteria;o__Chromatiales;f__Sedimenticolaceae;g__;s__	62.07	1.72	100
S14C5823	d__Bacteria;p__Desulfobacterota;c__Desulfobacteria;o__Desulfobacterales;f__Desulfobacteraceae;g__Desulfobacter;s__	93.32	3.23	57.14
S15C1485	d__Bacteria;p__Nitrospirota;c__Thermodesulfovibrionia;o__SZUA-242;f__SZUA-242;g__SZUA-242;s__SZUA-242 sp003235715	92.9	0.91	0
S15C702	d__Bacteria;p__Pseudomonadota;c__Gammaproteobacteria;o__Woeseiales;f__Woeseiaceae;g__JAACFB01;s__	81.54	3.02	7.14
S15C935	d__Bacteria;p__Gemmatimonadota;c__Gemmatimonadetes;o__Longimicrobiales;f__UBA6960;g__JABDNZ01;s__	63.28	8.62	28.57
S16C3097	d__Bacteria;p__Pseudomonadota;c__Gammaproteobacteria;o__SLDE01;f__SLDE01;g__JAPHSX01;s__	50	0	0
S17C1172	d__Bacteria;p__Pseudomonadota;c__Alphaproteobacteria;o__Rhizobiales;f__Rhizobiaceae;g__BOKV01;s__	89.16	1.1	75
S17C948	d__Bacteria;p__Campylobacterota;c__Campylobacteria;o__Campylobacterales;f__Sulfurimonadaceae;g__JACXUG01;s__	82.38	2.09	66.67
S18C1599	d__Bacteria;p__Desulfobacterota;c__Desulfobacteria;o__Desulfobacterales;f__Desulfosarcinaceae;g__Desulfatitalea;s__	98.39	1.94	0
S18C1874	d__Bacteria;p__Pseudomonadota;c__Gammaproteobacteria;o__UBA9214;f__UBA9214;g__UBA9214;s__	50	0	0
S18C3247	d__Bacteria;p__Actinomycetota;c__Thermoleophilia;o__Solirubrobacterales;f__70-9;g__;s__	66.18	1.22	66.67
S18C4652	d__Bacteria;p__Actinomycetota;c__Thermoleophilia;o__RBG-16-64-13;f__RBG-16-64-13;g__CAIQPS01;s__	66.95	2.01	33.33
S18C5492	d__Bacteria;p__Pseudomonadota;c__Gammaproteobacteria;o__BMS3Bbin11;f__BMS3Bbin11;g__JARFQC01;s__	65.38	0	0
S18C5495	d__Bacteria;p__Desulfobacterota;c__Desulfobulbia;o__Desulfobulbales;f__Desulfocapsaceae;g__SZUA-575;s__	96.34	0.79	0
S18C757	d__Bacteria;p__Desulfobacterota;c__Desulfobacteria;o__Desulfobacterales;f__UBA11574;g__UBA11574;s__	62.36	1.42	66.67
S18C806	d__Bacteria;p__Actinomycetota;c__Thermoleophilia;o__RBG-16-64-13;f__RBG-16-64-13;g__JAMDEO01;s__	69.4	3.45	0
S19C1556	d__Archaea;p__Halobacteriota;c__Methanosarcinia;o__Methanosarcinales;f__Methanosarcinaceae;g__Methanosarcina;s__	82.63	0.35	50
S19C1615	d__Bacteria;p__Chloroflexota;c__Anaerolineae;o__JAAYZQ01;f__JAAYZQ01;g__;s__	52.85	2.27	0
S19C1892	d__Bacteria;p__Gemmatimonadota;c__Gemmatimonadetes;o__Longimicrobiales;f__UBA6960;g__;s__	76.72	0	0
S19C4347	d__Bacteria;p__Chloroflexota;c__Anaerolineae;o__Anaerolineales;f__UBA4823;g__DAOVXM01;s__	51.97	0	0
S19C552	d__Bacteria;p__Chloroflexota;c__Anaerolineae;o__Anaerolineales;f__UBA4823;g__DAOVXM01;s__	57.52	0	0
S19C622	d__Bacteria;p__Pseudomonadota;c__Gammaproteobacteria;o__DSM-19610;f__DSM-19610;g__Thiogranum;s__	56.35	3.45	100
S19C708	d__Bacteria;p__Acidobacteriota;c__UBA6911;o__UBA6911;f__UBA6911;g__UBA6911;s__	71.53	1.71	0
S1C10213	d__Bacteria;p__Pseudomonadota;c__Gammaproteobacteria;o__Enterobacterales;f__Vibrionaceae;g__Vibrio;s__Vibrio natriegens	79	6.27	44.62
S1C1120	d__Bacteria;p__Desulfobacterota;c__Desulfobacteria;o__Desulfobacterales;f__JAFDDL01;g__;s__	62.43	0.86	100
S1C11458	d__Bacteria;p__Desulfobacterota;c__Desulfobulbia;o__Desulfobulbales;f__Desulfurivibrionaceae;g__;s__	89.63	0.96	25
S1C118265	d__Bacteria;p__Patescibacteria;c__Paceibacteria;o__Moranbacterales;f__DUUL01;g__;s__	76.59	2.25	0
S1C1260	d__Bacteria;p__Bacillota_A;c__Clostridia;o__Christensenellales;f__Aristaeellaceae;g__Limiplasma;s__	98.39	1.14	25
S1C12843	d__Bacteria;p__Pseudomonadota;c__Gammaproteobacteria;o__Pseudomonadales;f__DSM-6294;g__Venatoribacter;s__Venatoribacter sp030145845	94.13	2.89	50
S1C17149	d__Bacteria;p__Actinomycetota;c__Acidimicrobiia;o__UBA5794;f__UBA5794;g__;s__	97.01	5.84	0
S1C21245	d__Bacteria;p__Campylobacterota;c__Campylobacteria;o__Campylobacterales;f__Sulfurimonadaceae;g__S145-25;s__	50.86	0	0
S1C2442	d__Bacteria;p__Desulfobacterota;c__Desulfobulbia;o__Desulfobulbales;f__Desulfobulbaceae;g__UBA10518;s__	82.59	2.38	25
S1C2493	d__Bacteria;p__Desulfobacterota;c__Desulfobacteria;o__Desulfobacterales;f__Desulfosarcinaceae;g__;s__	80.78	1.29	0
S1C3178	d__Bacteria;p__Desulfobacterota;c__DSM-4660;o__Desulfatiglandales;f__Desulfatiglandaceae;g__NaphS2;s__	54.85	6.34	15.79
S1C5377	d__Bacteria;p__Campylobacterota;c__Campylobacteria;o__Campylobacterales;f__Sulfurimonadaceae;g__S145-25;s__	51.18	1.72	0
S1C683	d__Bacteria;p__WOR-3;c__WOR-3;o__SM23-42;f__SM23-42;g__JAUVZL01;s__	90.79	2.25	50
S1C68330	d__Bacteria;p__Campylobacterota;c__Campylobacteria;o__Campylobacterales;f__Sulfurovaceae;g__Sulfurovum;s__	61.36	3.45	50
S1C7843	d__Bacteria;p__Campylobacterota;c__Campylobacteria;o__Campylobacterales;f__Arcobacteraceae;g__JALRJW01;s__	50.14	1.22	33.33
S1C7964	d__Bacteria;p__Desulfobacterota;c__Desulfobacteria;o__Desulfobacterales;f__JAFDDL01;g__;s__	96.67	0.81	50
S20C1028	d__Bacteria;p__JAUVQV01;c__JAUVQV01;o__JAUVQV01;f__JAUVQV01;g__;s__	50.86	5.17	0
S20C1225	d__Bacteria;p__Acidobacteriota;c__UBA6911;o__UBA6911;f__UBA6911;g__;s__	84.42	1.71	50
S20C1303	d__Bacteria;p__Desulfobacterota;c__Desulfobacteria;o__Desulfobacterales;f__Desulfosarcinaceae;g__;s__	66.73	6.91	21.05
S20C1544	d__Bacteria;p__Chloroflexota;c__Anaerolineae;o__Anaerolineales;f__UBA4823;g__PFL25;s__	64.55	2	0
S20C1795	d__Bacteria;p__Calditrichota;c__Calditrichia;o__RBG-13-44-9;f__RBG-13-44-9;g__RQOF01;s__RQOF01 sp020350205	60.61	1.1	0
S20C1997	d__Bacteria;p__Chloroflexota;c__Anaerolineae;o__Anaerolineales;f__UBA4823;g__Kmv39;s__	54.73	8.18	60
S20C2145	d__Bacteria;p__Chloroflexota;c__Anaerolineae;o__Promineifilales;f__Promineifilaceae;g__;s__	86.36	3.09	0
S20C2284	d__Bacteria;p__Acidobacteriota;c__Aminicenantia;o__Aminicenantales;f__Aminicenantaceae;g__WTAW01;s__	60.25	2.56	25
S20C2323	d__Archaea;p__Thermoproteota;c__Bathyarchaeia;o__Bathyarchaeales;f__Bathyarchaeaceae;g__Bathyarchaeum;s__	69.78	1.4	50
S20C2780	d__Bacteria;p__Patescibacteria;c__Gracilibacteria;o__UBA1369;f__PNNO01;g__JAUVDZ01;s__	74.07	0	0
S20C3318	d__Bacteria;p__Nitrospirota;c__Thermodesulfovibrionia;o__Thermodesulfovibrionales;f__SM23-35;g__;s__	85.09	0	0
S20C4867	d__Bacteria;p__Chloroflexota;c__Anaerolineae;o__Promineifilales;f__Promineifilaceae;g__UBA11865;s__	69.55	9.91	5.56
S20C4977	d__Bacteria;p__Bacteroidota;c__Bacteroidia;o__Bacteroidales;f__GCA-2748055;g__GCA-2748055;s__	55.84	0.54	0
S20C5173	d__Bacteria;p__Pseudomonadota;c__Gammaproteobacteria;o__Pseudomonadales;f__Cellvibrionaceae;g__Microbulbifer;s__	72.41	1.72	0
S20C533	d__Bacteria;p__Bacteroidota;c__Ignavibacteria;o__Ignavibacteriales;f__Ignavibacteriaceae;g__;s__	58.62	0	0
S20C5677	d__Archaea;p__Thermoproteota;c__Bathyarchaeia;o__Bathyarchaeales;f__Bathyarchaeaceae;g__Bathyarchaeum;s__	59.81	1.94	66.67
S20C6713	d__Bacteria;p__Desulfobacterota;c__Desulfobacteria;o__Desulfobacterales;f__Desulfosarcinaceae;g__;s__	95.32	3.87	0
S20C7028	d__Bacteria;p__Desulfobacterota;c__Desulfobacteria;o__Desulfobacterales;f__Desulfosarcinaceae;g__;s__	97.42	2.58	0
S20C714	d__Bacteria;p__Pseudomonadota;c__Alphaproteobacteria;o__Rhizobiales;f__Xanthobacteraceae;g__Pseudolabrys;s__	50	0.86	100
S20C8252	d__Archaea;p__Thermoproteota;c__Bathyarchaeia;o__Bathyarchaeales;f__UBA233;g__AD8-1;s__	73.36	2.34	0
S20C8639	d__Bacteria;p__Chloroflexota;c__Anaerolineae;o__Anaerolineales;f__UBA11858;g__;s__	50.8	0	0
S20C8895	d__Bacteria;p__Actinomycetota;c__Thermoleophilia;o__BMS3ABIN01;f__BMS3ABIN01;g__SURF-19;s__	74.48	1.72	100
S20C9224	d__Bacteria;p__Dependentiae;c__Babeliae;o__Babeliales;f__Vermiphilaceae;g__DAOVGZ01;s__	52.62	1.28	0
S21C1587	d__Bacteria;p__Desulfobacterota;c__SM23-61;o__SM23-61;f__SM23-61;g__SM23-61;s__	69.42	2.74	40
S21C1601	d__Bacteria;p__Desulfobacterota;c__Desulfobaccia;o__Desulfobaccales;f__0-14-0-80-60-11;g__VGSQ01;s__	57.05	1.72	0
S21C1608	d__Bacteria;p__Krumholzibacteriota;c__Krumholzibacteria;o__Krumholzibacteriales;f__Krumholzibacteriaceae;g__DAOUUU01;s__	97.19	1.1	0
S21C2130	d__Bacteria;p__Patescibacteria;c__Dojkabacteria;o__JAOAGR01;f__;g__;s__	70.38	0	0
S21C7767	d__Bacteria;p__WOR-3;c__WOR-3;o__SM23-42;f__SM23-42;g__JAFGPO01;s__	90.89	0	0
S21C794	d__Archaea;p__Thermoplasmatota;c__E2;o__DHVEG-1;f__DHVEG-1;g__JAGMDE01;s__	68.93	1.76	33.33
S21C946	d__Bacteria;p__Desulfobacterota;c__Desulfobacteria;o__Desulfobacterales;f__UBA11574;g__S5133MH16;s__	81.91	2.26	0
S22C1026	d__Bacteria;p__Desulfobacterota;c__DSM-4660;o__Desulfatiglandales;f__Desulfatiglandaceae;g__;s__	68.09	1.29	0
S22C11934	d__Bacteria;p__Chloroflexota;c__Dehalococcoidia;o__RBG-13-53-26;f__RBG-13-53-26;g__RBG-13-53-26;s__	78.61	0.99	0
S22C14684	d__Archaea;p__Halobacteriota;c__Methanosarcinia;o__Methanosarcinales;f__Methanosarcinaceae;g__Methanosarcina;s__Methanosarcina mazei	87.97	0.65	0
S22C15400	d__Archaea;p__Thermoplasmatota;c__E2;o__DHVEG-1;f__DHVEG-1;g__SM1-50;s__	57.77	2	25
S22C16274	d__Bacteria;p__Bacillota_B;c__Syntrophomonadia;o__Syntrophomonadales;f__Syntrophomonadaceae;g__PHAA01;s__PHAA01 sp022706565	74.75	2.19	15.38
S22C1796	d__Bacteria;p__Campylobacterota;c__Campylobacteria;o__Campylobacterales;f__Sulfurovaceae;g__Sulfurovum;s__	92.73	3.01	50
S22C2653	d__Bacteria;p__Desulfobacterota;c__Desulfobacteria;o__C00003060;f__C00003060;g__JAFDFO01;s__	97.42	2.47	20
S22C2695	d__Bacteria;p__Thermotogota;c__Thermotogae;o__Petrotogales;f__Kosmotogaceae;g__Mesotoga;s__Mesotoga infera_B	92.22	0.63	25
S22C4065	d__Bacteria;p__Bacteroidota;c__Bacteroidia;o__Chitinophagales;f__Saprospiraceae;g__UBA2365;s__	79.39	0.28	0
S22C686	d__Bacteria;p__Acidobacteriota;c__Aminicenantia;o__Aminicenantales;f__UBA8522;g__UBA8522;s__	81.93	4.32	55.56
S22C8186	d__Bacteria;p__Pseudomonadota;c__Gammaproteobacteria;o__Burkholderiales;f__Rhodocyclaceae;g__Propionivibrio;s__Propionivibrio aalborgensis	58.59	1.62	50
S22C8838	d__Bacteria;p__Acidobacteriota;c__Thermoanaerobaculia;o__Multivoradales;f__UBA5704;g__JAAYLR01;s__JAAYLR01 sp012521815	65.92	1.71	0
S23C12083	d__Bacteria;p__Pseudomonadota;c__Gammaproteobacteria;o__Acidiferrobacterales;f__JAJDNE01;g__;s__	74.77	6.3	41.67
S23C1841	d__Bacteria;p__Actinomycetota;c__Thermoleophilia;o__Gaiellales;f__Gaiellaceae;g__GMQP-bins7;s__	81.94	5.52	44.44
S23C2241	d__Bacteria;p__Chloroflexota;c__Limnocylindria;o__Limnocylindrales;f__CSP1-4;g__BPIH01;s__	88.39	1.83	66.67
S23C526	d__Bacteria;p__Pseudomonadota;c__Gammaproteobacteria;o__Steroidobacterales;f__Steroidobacteraceae;g__RPQJ01;s__	71.55	1.72	100
S24C17842	d__Bacteria;p__Bacillota_A;c__Clostridia;o__Lachnospirales;f__Lachnospiraceae;g__Lachnotalea;s__	97.78	1.95	0
S25C1052	d__Bacteria;p__Chloroflexota;c__Anaerolineae;o__Anaerolineales;f__UBA4823;g__PFL25;s__	56.9	0	0
S25C1333	d__Bacteria;p__Bacteroidota;c__Bacteroidia;o__Bacteroidales;f__GCA-2748055;g__GCA-2748055;s__	55.54	2.33	20
S25C458	d__Archaea;p__Thermoproteota;c__Nitrososphaeria;o__Nitrososphaerales;f__Nitrososphaeraceae;g__TH1177;s__TH1177 sp031316115	72.82	1.94	0
S26C14028	d__Bacteria;p__Pseudomonadota;c__Gammaproteobacteria;o__Xanthomonadales;f__SZUA-36;g__SZUA-36;s__	63.79	0	0
S26C2206	d__Bacteria;p__Desulfobacterota;c__Desulfobulbia;o__Desulfobulbales;f__BM004;g__BM004;s__BM004 sp002868955	77.14	1.64	25
S26C2210	d__Bacteria;p__Bacteroidota;c__Bacteroidia;o__Bacteroidales;f__UBA10428;g__UBA5072;s__	88.43	1.21	25
S26C721	d__Bacteria;p__Pseudomonadota;c__Gammaproteobacteria;o__Xanthomonadales;f__SZUA-36;g__SZUA-36;s__	76.72	3.14	0
S27C11723	d__Bacteria;p__Actinomycetota;c__Actinomycetes;o__Propionibacteriales;f__Propionibacteriaceae;g__Propioniciclava;s__	80.06	5.4	68.42
S27C3439	d__Bacteria;p__Desulfobacterota;c__Desulfuromonadia;o__Desulfuromonadales;f__BM103;g__JAFDBW01;s__JAFDBW01 sp019313105	83.06	0.65	100
S27C3751	d__Bacteria;p__Armatimonadota;c__Fimbriimonadia;o__Fimbriimonadales;f__Fimbriimonadaceae;g__;s__	89.51	4.63	80
S28C14774	d__Archaea;p__Nanoarchaeota;c__Nanoarchaeia;o__Pacearchaeales;f__GW2011-AR1;g__WJLK01;s__	70.95	0	0
S28C1649	d__Bacteria;p__Desulfobacterota;c__DSM-4660;o__Desulfatiglandales;f__HGW-15;g__;s__	58.07	1.29	50
S28C1670	d__Bacteria;p__WOR-3;c__WOR-3;o__UBA2258;f__JAOUPE01;g__JAOUPE01;s__	93.18	2.43	66.67
S28C2115	d__Bacteria;p__Chloroflexota;c__Anaerolineae;o__JAAYZQ01;f__JAAYZQ01;g__;s__	69.27	4.55	0
S28C46568	d__Bacteria;p__Patescibacteria;c__Microgenomatia;o__UBA1400;f__PJMF01;g__;s__	66.83	0.99	100
S29C1173	d__Bacteria;p__Chloroflexota;c__Anaerolineae;o__Promineifilales;f__UBA4811;g__;s__	77.58	3.64	0
S29C1948	d__Archaea;p__Thermoproteota;c__Bathyarchaeia;o__Bathyarchaeales;f__UBA233;g__SG8-32-3;s__	73.71	2.34	25
S29C3134	d__Bacteria;p__Acidobacteriota;c__Aminicenantia;o__Aminicenantales;f__Aminicenantaceae;g__G020348385;s__	89.09	5.13	22.22
S2C5497	d__Bacteria;p__Pseudomonadota;c__Gammaproteobacteria;o__Nitrosococcales;f__Methylophagaceae;g__Methylophaga;s__	65.52	5.17	100
S2C7374	d__Bacteria;p__Pseudomonadota;c__Alphaproteobacteria;o__Rhodobacterales;f__Rhodobacteraceae;g__;s__	89.2	1.2	75
S30C1020	d__Bacteria;p__Chloroflexota;c__Dehalococcoidia;o__GIF9;f__AB-539-J10;g__E44-bin10;s__	64.52	0.5	100
S30C1283	d__Bacteria;p__Chloroflexota;c__Anaerolineae;o__JAAYZQ01;f__JAAYZQ01;g__;s__	61.29	9.09	22.22
S30C1726	d__Bacteria;p__Chloroflexota;c__Anaerolineae;o__JAAYZQ01;f__JAAYZQ01;g__;s__	66.29	1.82	0
S30C2397	d__Archaea;p__Thermoproteota;c__Bathyarchaeia;o__Bathyarchaeales;f__UBA233;g__JAOZHU01;s__	59.12	8.77	10.53
S30C328	d__Bacteria;p__Acidobacteriota;c__Aminicenantia;o__Aminicenantales;f__Aminicenantaceae;g__JAUWVG01;s__	91.04	3.47	0
S30C3531	d__Bacteria;p__Chloroflexota;c__Anaerolineae;o__JAAYZQ01;f__JAAYZQ01;g__;s__	78.18	2	33.33
S30C743	d__Bacteria;p__Chloroflexota;c__Anaerolineae;o__JAAYZQ01;f__JAAYZQ01;g__;s__	69.09	0.91	0
S30C9646	d__Archaea;p__Thermoproteota;c__Bathyarchaeia;o__RBG-16-48-13;f__GCA-020355125;g__JAOZHK01;s__	78.5	2.34	0
S31C3234	d__Bacteria;p__Desulfobacterota;c__SM23-61;o__SM23-61;f__;g__;s__	78.24	1.99	20
S31C3406	d__Archaea;p__Thermoproteota;c__Bathyarchaeia;o__Bathyarchaeales;f__UBA233;g__SG8-32-3;s__SG8-32-3 sp007050895	84.74	3.27	0
S31C4351	d__Bacteria;p__Chloroflexota;c__Dehalococcoidia;o__GIF9;f__AB-539-J10;g__RBG-13-51-36;s__	84.82	0	0
S3C1072	d__Bacteria;p__Pseudomonadota;c__Alphaproteobacteria;o__Rhizobiales;f__Hyphomicrobiaceae;g__;s__	53.62	0	0
S3C1156	d__Bacteria;p__Desulfobacterota;c__Desulfuromonadia;o__Desulfuromonadales;f__BM103;g__M0040;s__	61.4	7.89	80
S3C1222	d__Bacteria;p__Verrucomicrobiota;c__Kiritimatiellia;o__Kiritimatiellales;f__Pontiellaceae;g__Pontiella;s__	72.7	4.22	18.18
S3C1930	d__Bacteria;p__Actinomycetota;c__Acidimicrobiia;o__UBA5794;f__ZC4RG35;g__JAHEDH01;s__	74.07	1.45	33.33
S3C2642	d__Bacteria;p__Campylobacterota;c__Campylobacteria;o__Campylobacterales;f__Sulfurimonadaceae;g__S145-25;s__	54.31	1.72	0
S3C2794	d__Bacteria;p__Desulfobacterota_E;c__Deferrimicrobia;o__J040;f__J040;g__WVXK01;s__	90.7	1.75	33.33
S3C3212	d__Bacteria;p__Pseudomonadota;c__Gammaproteobacteria;o__Xanthomonadales;f__SZUA-36;g__JABDJL01;s__	90.94	2.62	25
S3C4530	d__Bacteria;p__Desulfobacterota;c__Desulfuromonadia;o__Desulfuromonadales;f__UBA2294;g__UBA2294;s__	72.26	3.06	33.33
S3C5389	d__Bacteria;p__Pseudomonadota;c__Alphaproteobacteria;o__Kiloniellales;f__J153;g__;s__	69.12	0	0
S3C540	d__Bacteria;p__Actinomycetota;c__Acidimicrobiia;o__UBA5794;f__UBA5794;g__CAJWGC01;s__	70.51	1.28	0
S3C750	d__Bacteria;p__Desulfobacterota;c__Desulfobacteria;o__Desulfobacterales;f__UBA11574;g__JAAXQD01;s__	90.49	2.26	0
S3C790	d__Bacteria;p__Pseudomonadota;c__Alphaproteobacteria;o__Rhizobiales;f__Methyloligellaceae;g__UBA2767;s__	51.88	1.72	0
S3C84824	d__Bacteria;p__Acidobacteriota;c__Aminicenantia;o__UBA2199;f__UBA2199;g__JAHELQ01;s__	93	4.32	0
S4C1025	d__Bacteria;p__Pseudomonadota;c__Gammaproteobacteria;o__Burkholderiales;f__SG8-39;g__JAABQT01;s__	80.9	2.69	42.86
S4C1828	d__Bacteria;p__Pseudomonadota;c__Alphaproteobacteria;o__Sphingomonadales;f__Sphingomonadaceae;g__Novosphingobium;s__	58.25	0.34	0
S4C3019	d__Bacteria;p__Actinomycetota;c__Acidimicrobiia;o__UBA5794;f__UBA5794;g__SZUA-442;s__	64.34	2.85	25
S4C3694	d__Bacteria;p__Desulfobacterota;c__Desulfobacteria;o__Desulfobacterales;f__UBA11574;g__UBA11574;s__	50.88	0	0
S4C3713	d__Bacteria;p__Actinomycetota;c__Acidimicrobiia;o__UBA5794;f__ZC4RG35;g__;s__	91.45	2.37	16.67
S4C4043	d__Bacteria;p__Gemmatimonadota;c__Gemmatimonadetes;o__Palauibacterales;f__Palauibacteraceae;g__G020351855;s__	83.97	1.1	0
S4C410	d__Bacteria;p__Nitrospirota;c__Thermodesulfovibrionia;o__UBA6902;f__UBA6902;g__;s__	81.79	2	66.67
S4C534	d__Bacteria;p__Pseudomonadota;c__Gammaproteobacteria;o__Pseudomonadales;f__Ketobacteraceae;g__;s__	57.14	2.39	22.22
S5C1105	d__Archaea;p__Thermoproteota;c__Nitrososphaeria;o__Nitrososphaerales;f__Nitrosopumilaceae;g__Nitrosarchaeum_A;s__	71.68	4.85	66.67
S5C306	d__Archaea;p__Thermoproteota;c__Nitrososphaeria;o__Nitrososphaerales;f__Nitrososphaeraceae;g__TH1177;s__	92.58	3.4	75
S7C11104	d__Bacteria;p__Desulfobacterota;c__Desulfobacteria;o__Desulfobacterales;f__Desulfosarcinaceae;g__;s__	53.1	0.65	0
S7C1309	d__Archaea;p__Thermoproteota;c__Bathyarchaeia;o__Bathyarchaeales;f__Bathyarchaeaceae;g__Bathyarchaeum;s__	55.39	1.4	0
S7C2086	d__Bacteria;p__Actinomycetota;c__Acidimicrobiia;o__UBA5794;f__JAHEDJ01;g__JAHEDJ01;s__	81.34	2.99	25
S7C2760	d__Bacteria;p__Desulfobacterota_E;c__Deferrimicrobia;o__Deferrimicrobiales;f__Deferrimicrobiaceae;g__CSP1-8;s__	83.98	0.91	100
S7C3831	d__Archaea;p__Thermoplasmatota;c__E2;o__DHVEG-1;f__DHVEG-1;g__JAJISJ01;s__	66.92	2.67	60
S7C3928	d__Bacteria;p__Acidobacteriota;c__Aminicenantia;o__Aminicenantales;f__UBA8522;g__UBA8522;s__	57.54	0.85	0
S7C5419	d__Archaea;p__Thermoproteota;c__Bathyarchaeia;o__40CM-2-53-6;f__RBG-13-38-9;g__RBG-13-38-9;s__RBG-13-38-9 sp007050885	66.18	0	0
S7C579	d__Bacteria;p__Desulfobacterota;c__WTBG01;o__WTBG01;f__WTBG01;g__CALJBY01;s__	73.72	3.19	62.5
S7C713	d__Bacteria;p__Chloroflexota;c__Anaerolineae;o__Anaerolineales;f__E44-bin32;g__JAGLGG01;s__	72.45	2.27	33.33
S7C7156	d__Bacteria;p__Pseudomonadota;c__Alphaproteobacteria;o__Rhodobacterales;f__Rhodobacteraceae;g__Amylibacter;s__	51.82	0.76	100
S7C798	d__Bacteria;p__Chloroflexota;c__Dehalococcoidia;o__GIF9;f__AB-539-J10;g__E44-bin10;s__E44-bin10 sp020346965	82.15	0.99	100
S7C840	d__Bacteria;p__Chloroflexota;c__Anaerolineae;o__Anaerolineales;f__DRKV01;g__JAGUYX01;s__	53.45	1.72	0
S8C2031	d__Bacteria;p__Desulfobacterota;c__Desulfobacteria;o__Desulfobacterales;f__Desulfosarcinaceae;g__;s__	97.85	1.96	40
S8C2456	d__Bacteria;p__Chloroflexota;c__Anaerolineae;o__Anaerolineales;f__UBA4823;g__;s__	66.52	1.82	0
S8C2465	d__Bacteria;p__Desulfobacterota;c__Syntrophobacteria;o__BM002;f__BM002;g__BM002;s__	66.51	1.29	50
S8C282	d__Bacteria;p__Pseudomonadota;c__Gammaproteobacteria;o__Pseudomonadales;f__Nitrincolaceae;g__Marinobacterium_A;s__	87.5	3.33	61.54
S8C38733	d__Archaea;p__Nanoarchaeota;c__Nanoarchaeia;o__Pacearchaeales;f__GW2011-AR1;g__JAGVXH01;s__	68.07	0	0
S8C685	d__Bacteria;p__Chloroflexota;c__Anaerolineae;o__Anaerolineales;f__UBA4823;g__PFL25;s__	72.27	2	0
S8C769	d__Bacteria;p__Desulfobacterota_E;c__Deferrimicrobia;o__Deferrimicrobiales;f__Deferrimicrobiaceae;g__CSP1-8;s__	62.07	0	0
S9C1114	d__Bacteria;p__Planctomycetota;c__Phycisphaerae;o__Sedimentisphaerales;f__SG8-4;g__CS2-K091;s__	58.73	6.25	33.33
S9C1395	d__Archaea;p__Thermoproteota;c__Bathyarchaeia;o__Bathyarchaeales;f__Bathyarchaeaceae;g__Bathyarchaeum;s__	72.33	2.99	20
S9C1889	d__Bacteria;p__Chloroflexota;c__Anaerolineae;o__Anaerolineales;f__UBA4823;g__JAJZSS01;s__	84.73	3.33	0
S9C2377	d__Archaea;p__Halobacteriota;c__Methanosarcinia;o__Methanotrichales;f__Methanotrichaceae;g__Methanothrix;s__Methanothrix soehngenii	97.88	1.33	100
S9C3112	d__Archaea;p__Thermoproteota;c__Bathyarchaeia;o__Bathyarchaeales;f__UBA233;g__AD8-1;s__	86.2	1.4	0
S9C542	d__Archaea;p__Thermoproteota;c__Bathyarchaeia;o__RBG-16-48-13;f__GCA-020355125;g__JAOZHK01;s__	89.25	2.8	0
S9C7489	d__Bacteria;p__Patescibacteria;c__ABY1;o__;f__;g__;s__	64.57	0.1	0
S9C803	d__Bacteria;p__Pseudomonadota;c__Gammaproteobacteria;o__Thiomicrospirales;f__Thiomicrospiraceae;g__Thiomicrorhabdus;s__	95.63	0.61	100
S9C837	d__Archaea;p__Thermoplasmatota;c__E2;o__DHVEG-1;f__DHVEG-1;g__M9B1D;s__	91.89	2.4	33.33
S9C859	d__Bacteria;p__Campylobacterota;c__Campylobacteria;o__Campylobacterales;f__Sulfurimonadaceae;g__S145-25;s__	85.65	3.59	63.64

## Sheet: Table S2
Table S2. Genome information of 114 carbon-fixing MAGs obtained in this study.
Bins	Completeness (%)	Contamination (%)	Size (bp)	Number of contigs	GC (%)	N50
b1_bin31	82.91	3.64	3770736	442	48	10039
b1_bin33	90.76	6.82	4592394	482	49.1	12104
b1_bin40	80.44	4.65	2246175	360	49.2	7548
b10_bin10	87.26	5.53	6898306	306	48.6	40165
b10_bin12	94.86	6.84	4157003	616	59.5	8993
b10_bin15	93.39	3.91	4749346	322	55.9	20034
b10_bin16	93.55	1.11	4931496	222	55.2	34352
b10_bin3	88.18	2.52	3106782	217	51	24574
b10_bin30	86.38	1.22	2041168	253	52.1	9918
b10_bin39	80.34	5.38	5250056	1084	67.2	5408
b10_bin40	95.54	2.2	5130194	323	34.5	26567
b10_bin5	90	3.91	7914643	1730	50.3	5320
b10_bin52	96.75	0.61	2362617	203	40.6	17680
b10_bin71	91.61	9.81	7804780	1102	52.2	9192
b2_bin24	90.54	0.86	4502732	371	45.3	17207
b2_bin40	86.25	3.84	4351953	844	49.8	6170
b2_bin43	94.44	1.28	2846222	254	50.7	16276
b3_bin28	92.61	1.17	3172177	197	61.4	26623
b3_bin39	89.55	4.73	5551105	762	51.4	10097
b4_bin2	88.95	4.1	1541138	420	38.8	4246
b4_bin36	83.51	3.58	2562536	508	50.4	5846
b6_bin40	94.48	3.77	3212020	149	62.8	33374
b6_bin51	82.71	6.82	2683884	756	51.1	3930
b7_bin39	92.09	7.71	3126729	764	54.3	54.3
b7_bin47	84.58	5.14	3937614	197	31.9	30317
b8_bin36	95.32	2.76	3052826	135	54.9	31994
b9_bin16	99.2	4.8	3751827	76	33.8	80861
b9_bin20	93.08	4.43	2755324	141	56.5	32335
b9_bin5	97.54	0.88	3290788	32	54.8	138781
D10_bin.14	90.09	3.89	9758558	989	49.1	14263
D10_bin.17	97.81	3.72	4681512	184	56.9	39212
D10_bin.2	84.03	4.02	1866410	789	57.6	2569
D10_bin.35	99.87	0.65	2538841	31	48.6	275394
D10_bin.40	89.91	1.84	3582246	249	53.4	21549
D4_bin.21	95.17	2.41	2323870	224	47.2	15001
D5_bin.20	90.12	0.5	1774169	308	47.5	7802
D5_bin.22	84.15	3.33	2524999	157	55.9	21727
D7_bin.55	85.03	5.56	2584801	373	51.5	10487
D8_bin.2	81.4	1.83	8264345	520	49.3	23093
D8_bin.30	92.08	6.08	7536275	196	49.7	81154
D8_bin.34	89.4	2.43	4444633	362	63.7	18686
D9_bin.45	84	2.18	3247423	518	67.6	8072
g1_bin34	80.18	1.36	3147459	645	45.5	5911
g1_bin35	97.78	2.53	3932241	270	56.6	21023
g1_bin45	84.08	3.15	2577881	173	51.2	24277
g1_bin5	84.26	2.31	2616782	349	70.6	9517
g10_bin15	82.41	2.55	2823340	889	54	3684
g10_bin20	89.88	3.27	3654757	146	32.6	44174
g10_bin25	90.2	6.36	1530633	238	57.9	8374
g10_bin56	94.35	0.5	2873681	362	54.3	11277
g11_bin100	82.48	8.42	4894491	818	44.2	7594
g11_bin11	94.8	2.8	1641880	90	59.6	24587
g11_bin22	97.1	2.78	3346078	536	70.3	8471
g11_bin27	93.82	3.47	4946843	346	46.6	22237
g11_bin29	80.86	1.58	1276875	331	59.5	4565
g11_bin33	81.6	3.2	1599048	131	38.9	29409
g11_bin37	87.73	1.6	1329307	182	39	11459
g11_bin39	83.63	1.43	7931831	860	66.7	11113
g11_bin51	92.73	3.64	2978503	545	65.2	6469
g11_bin63	90.54	2.95	2515046	286	61.4	11275
g11_bin85	88.32	7.48	4048340	183	29.9	34936
g3_bin24	80.86	1.52	3811764	1095	37.1	3958
g4_bin20	84.3	5.09	3749346	894	50.4	4610
g5_bin27	82.87	4.74	2961555	840	67.3	3948
g6_bin44	89.04	0	2123025	31	46.3	142472
g6_bin46	91.07	2.8	1653358	180	29.1	15260
g7_bin48	86.62	4.02	4591457	903	59	5679
g7_bin55	95.97	0.81	1834077	135	54.6	18412
g7_bin9	98.58	1.93	2328812	157	57.6	22469
g8_bin14	98.71	2.58	6771895	202	54.1	55099
g8_bin15	81.87	3.98	3758031	655	41.3	6843
g8_bin74	93.73	0.46	2361992	383	56.8	8106
g8_bin76	86.21	6.24	1701889	194	49.2	12479
g9_bin3	95.1	1.96	1577812	116	52.3	21212
g9_bin55	93.85	4.57	1796064	323	57.8	6925
g9_bin77	87.55	1.16	1271851	280	52.9	5430
S10C2660	91.52	1.4	4964470	457	32.5	15292
S10C899	96.36	0.91	3275677	182	53.2	28715
S11C1743	92.07	2.25	3782795	134	40.4	45189
S11C2643	89.26	1.03	3209300	502	41.5	7251
S15C1485	92.9	0.91	2789097	482	58.1	6937
S17C948	82.38	2.09	1920268	391	54.9	5325
S18C1599	98.39	1.94	7720689	403	48.6	38286
S18C5495	96.34	0.79	4424080	265	47.6	22610
S19C1556	82.63	0.35	3025994	464	44.6	7434
S1C11458	89.63	0.96	2962355	258	42.2	17537
S1C17149	97.01	5.84	3564963	347	63.5	15238
S1C2442	82.59	2.38	3398584	349	45.7	12233
S1C7964	96.67	0.81	4788048	349	52.5	21529
S20C2145	86.36	3.09	5178675	357	54.7	18598
S20C3318	85.09	0	1620447	180	39.2	10944
S20C6713	95.32	3.87	6639077	261	55.1	48070
S20C7028	97.42	2.58	6210490	152	53.8	79584
S21C946	81.91	2.26	2294309	173	43.9	16323
S22C14684	87.97	0.65	3150273	229	42.1	19199
S22C1796	92.73	3.01	1707229	355	40.1	5326
S22C2653	97.42	2.47	3380265	135	52.2	40830
S22C686	81.93	4.32	3566979	438	58.7	10574
S29C3134	89.09	5.13	3027079	232	50.8	17001
S30C328	91.04	3.47	3465950	368	52.1	12867
S31C3406	84.74	3.27	1462978	109	42	16428
S31C4351	84.82	0	1384176	80	52.5	28828
S3C750	90.49	2.26	3357232	171	47.8	26885
S3C84824	93	4.32	5561220	33	49.3	252836
S4C1025	80.9	2.69	2708134	396	70.8	9051
S4C410	81.79	2	2579940	601	45.7	4658
S7C2086	81.34	2.99	2481631	154	63.6	20986
S8C2031	97.85	1.96	6734137	230	52.8	51059
S9C1889	84.73	3.33	3654412	54	56.2	101428
S9C2377	97.88	1.33	2362619	214	52.6	16000
S9C3112	86.2	1.4	1259328	149	31.4	10890
S9C542	89.25	2.8	2524781	196	43.7	23218
S9C837	91.89	2.4	1499766	153	28.6	13420
S9C859	85.65	3.59	1992204	281	46.5	8894

## Sheet: Table S3
Table S3. Relative abundance of dereplicated carbon-fixing MAGs used for drawing Supplementary Figure 9.
Bins	Taxonomy	Carbon-fixing pathway	B1	B2	B3	B4	B5	B6	B7	B8	B9	B10	D1	D2	D3	D4	D5	D6	D7	D8	D9	D10	G1	G2	G3	G4	G5	G6	G7	G8	G9	G10	G11
S10C2660	d__Archaea;p__Asgardarchaeota;c__Heimdallarchaeia;o__Heimdallarchaeales;f__Kariarchaeaceae;g__JAJRQD01;s__	cbb	0	0	0	0	0	0	0	0	0.0705483	0	0	0	0	0	0	0	0	0	0	0	0	0	0	0	0	0	0	0	0	0	0
g9_bin3	d__Archaea;p__Halobacteriota;c__Methanomicrobia;o__Methanomicrobiales;f__Methanomicrobiaceae;g__;s__	cbb	0	0	0	0	0	0	0	0	0	0	0	0	0	0	0	0	0	0	0	0	0.00684466	0.00671073	0.00632443	0.0100509	0.0224777	0.0600073	0.057791	0.0698493	0.081081	0.0767721	0.155133
D10_bin.35	d__Archaea;p__Halobacteriota;c__Methanomicrobia;o__Methanomicrobiales;f__Methanomicrobiaceae;g__Methanolacinia;s__	cbb	0	0	0	0	0	0	0	0	0	0	0	0	0	0	0	0	0.00294212	0.0103422	0.00604878	0.449409	0	0	0	0	0	0	0	0	0	0	0
S11C2643	d__Archaea;p__Halobacteriota;c__Methanosarcinia;o__Methanosarcinales;f__Methanosarcinaceae;g__Methanosarcina;s__	cbb	0	0	0	0	0	0	0	0	0	0	0	0	0	0	0	0	0.000654517	0.00453007	0.00197701	0.056865	0	0	0	0	0	0	0	0	0	0	0
g9_bin77	d__Archaea;p__Thermoplasmatota;c__EX4484-6;o__EX4484-6;f__EX4484-6;g__JAFGLL01;s__	cbb	0	0	0	0	0	0	0	0	0	0	0	0	0	0	0	0	0	0	0	0	0.00240145	0.00959968	0.00681714	0.00682738	0.0140021	0.0479487	0.0353216	0.0328738	0.0433862	0.0290255	0.024467
S1C17149	d__Bacteria;p__Actinomycetota;c__Acidimicrobiia;o__UBA5794;f__UBA5794;g__;s__	cbb	0	0	0	0	0	0	0	0	0	0.0822795	0	0	0	0	0	0	0	0	0	0	0	0	0	0	0	0	0	0	0	0	0
g11_bin51	d__Bacteria;p__Actinomycetota;c__Actinomycetes;o__Propionibacteriales;f__Propionibacteriaceae;g__Brooklawnia;s__Brooklawnia sp012517115	cbb	0.00369362	0.00627363	0.00100996	0	0	0	0.00242552	0.0695673	0	0.00318813	0	0	0	0	0	0	0	0	0	0	0.0142752	0	0.0052227	0.00376141	0.00109071	0	0	0	0.00280653	0.00232961	0.058849
b10_bin40	d__Bacteria;p__Calditrichota;c__Calditrichia;o__JAJRVZ01;f__JAJRVZ01;g__DAOWAQ01;s__	cbb	0	0	0	0	0	0	0.00180419	0	0	0.157708	0	0	0	0.000834091	0	0	0.000808039	0.00350482	0	0.0306134	0	0	0	0	0	0	0	0	0	0	0
g3_bin24	d__Bacteria;p__Cyanobacteriota;c__Cyanobacteriia;o__Cyanobacteriales;f__Nostocaceae;g__RDXV01;s__	cbb	0	0	0	0.000614666	0.000776105	0.0018395	0	0	0	0	0	0	0	0	0	0	0	0	0	0	0.00519674	0.00762092	0.0296991	0.0219067	0.00677125	0.00193352	0.0023191	0.0032964	0.00237307	0.0014033	0.00266264
b10_bin39	d__Bacteria;p__Myxococcota;c__XYA12-FULL-58-9;o__XYA12-FULL-58-9;f__XYA12-FULL-58-9;g__;s__	cbb	0	0	0.00227265	0.00147795	0	0.00152179	0.00767242	0.00224763	0	0.118926	0.000698776	0.000917281	0.00292382	0.00230437	0	0.000922204	0.00411631	0.0150409	0.0206444	0.503341	0	0	0	0	0	0	0	0	0	0	0
b3_bin28	d__Bacteria;p__Pseudomonadota;c__Alphaproteobacteria;o__Rhizobiales;f__Hyphomicrobiaceae;g__JAEUMD01;s__	cbb	0.05499	0.0929018	0.0682321	0.0534568	0.0618694	0.0865517	0.0426657	0.0409777	0.0314724	0.0374513	0.0453785	0.0637087	0.0839258	0.0778114	0.0618377	0.101799	0.12391	0.108614	0.144781	0.103805	0.145502	0.139581	0.162135	0.155347	0.112755	0.108433	0.0954645	0.0583665	0.0823972	0.10725	0.0737622
g1_bin35	d__Bacteria;p__Pseudomonadota;c__Alphaproteobacteria;o__Rhizobiales;f__Rhizobiaceae;g__JAHEGF01;s__	cbb	0	0	0	0	0	0	0	0	0	0	0	0	0	0	0	0	0	0	0	0	0.0980589	0.0246215	0.0249274	0.0216034	0.0127386	0.0142653	0.0130734	0.0129675	0.0101154	0.0126967	0.00806963
D8_bin.34	d__Bacteria;p__Pseudomonadota;c__Alphaproteobacteria;o__Rhizobiales;f__Xanthobacteraceae;g__;s__	cbb	0.00457328	0.00366976	0.0053102	0.00453677	0.00536008	0.00881228	0.00910263	0.0117099	0.0152506	0.00986753	0.018315	0.0198798	0.0178719	0.0308001	0.0208239	0.0161715	0.00695316	0.0946992	0.0216996	0.0654408	0.0127596	0.0116443	0.0102438	0.00920701	0.00747442	0.013589	0.00931622	0.00968703	0.0125315	0.0121615	0.0125744
g5_bin27	d__Bacteria;p__Pseudomonadota;c__Alphaproteobacteria;o__Rhodobacterales;f__Rhodobacteraceae;g__Rhodobacter;s__	cbb	0.00294626	0.00619631	0.0235027	0	0	0	0	0	0	0	0	0	0	0	0	0	0	0	0	0	0	0	0	0.0186829	0.897012	0	0	0	0	0	0
g11_bin22	d__Bacteria;p__Pseudomonadota;c__Gammaproteobacteria;o__Burkholderiales;f__Burkholderiaceae;g__JADJWR01;s__JADJWR01 sp020355165	cbb	0.00168698	0.00110589	0	0	0.001794	0.00212134	0.000843626	0	0.00193174	0.00135229	0.0208229	0.0229071	0.0211507	0.0172364	0.0328378	0.0213953	0.0258404	0.064156	0.0478172	0.017986	0.0655172	0.482055	0.0484887	0.0462674	0.0291083	0.0813134	0.0619793	0.0734694	0.0623837	0.0817252	0.0575252
S4C1025	d__Bacteria;p__Pseudomonadota;c__Gammaproteobacteria;o__Burkholderiales;f__SG8-39;g__JAABQT01;s__	cbb	0.0542259	0.0308846	0	0.00298008	0.0491717	0.00519857	0.00360234	0.00130567	0.0490149	0.0360759	0.0509814	0.0313922	0.0177334	0.0135485	0.00789836	0.00215295	0.00293695	0	0	0	0.000872305	0	0	0	0	0	0	0	0	0	0
D9_bin.45	d__Bacteria;p__Pseudomonadota;c__Gammaproteobacteria;o__Burkholderiales;f__SG8-39;g__SG8-39;s__	cbb	0.054783	0.0459406	0	0.00742913	0.0501561	0.0300839	0.0134234	0.00672285	0.0518204	0.0416883	0.0623931	0.0585069	0.0607637	0.0536631	0.0494125	0.0394512	0.0457275	0.0620204	0.0719114	0.0445985	0.00356074	0.00266217	0.00252572	0.002318	0.00164839	0.00164782	0.0018209	0.00168153	0.00125029	0.00108558	0.0010039
b10_bin12	d__Bacteria;p__Pseudomonadota;c__Gammaproteobacteria;o__Chromatiales;f__Sedimenticolaceae;g__Thiodiazotropha;s__	cbb	0	0	0	0.951758	0	0	0.00143299	0.00475277	0	0	0	0	0	0	0	0	0	0	0	0.00670138	0	0	0	0	0	0	0	0	0	0	0
b10_bin15	d__Bacteria;p__Pseudomonadota;c__Gammaproteobacteria;o__Chromatiales;f__Sedimenticolaceae;g__Thiodiazotropha;s__	cbb	0	0	0	0.366909	0	0	0	0.00287013	0	0	0	0	0	0	0	0	0	0.00207908	0	0.00184093	0	0	0	0	0	0	0	0	0	0	0
D10_bin.17	d__Bacteria;p__Pseudomonadota;c__Gammaproteobacteria;o__Chromatiales;f__Sedimenticolaceae;g__Thiodiazotropha;s__	cbb	0	0	0.00266743	0.0303223	0	0	0.00264891	0	0	0	0	0	0.00256555	0.00265435	0	0	0	0.00299376	0	0.139125	0	0	0	0	0	0	0	0	0	0	0.00215889
b8_bin36	d__Bacteria;p__Pseudomonadota;c__Gammaproteobacteria;o__SLDE01;f__SLDE01;g__JAPHTQ01;s__	cbb	0	0	0.724366	0.0266876	0	0.00144208	0.00455248	0.11159	0	0	0	0	0.180797	0.0025635	0.0110239	0	0	0	0	0	0	0	0	0.0129675	0	0	0	0.00113116	0	0	0
b9_bin20	d__Bacteria;p__Pseudomonadota;c__Gammaproteobacteria;o__SLDE01;f__SLDE01;g__JAPHTQ01;s__	cbb	0	0	0.271934	0.00441	0	0	0.0010135	0.00392621	0	0	0	0	0	0	0	0	0	0	0	0	0	0	0	0	0	0	0	0	0	0	0
b9_bin5	d__Bacteria;p__Pseudomonadota;c__Gammaproteobacteria;o__SLDE01;f__SLDE01;g__JAPHTQ01;s__	cbb	0	0	0.375483	0.00200308	0	0	0.00289983	0	0	0	0	0	0	0	0	0	0	0	0	0.0109909	0	0.13589	0	0	0	0.000779828	0	0.00109122	0	0	0
D5_bin.22	d__Bacteria;p__Pseudomonadota;c__Gammaproteobacteria;o__SLDE01;f__SLDE01;g__JAPHTQ01;s__	cbb	0	0	0.00504298	0	0	0	0	0	0	0	0.00631034	0.00853019	0.316453	0.0222482	0.0846985	0.0219439	0.01439	0.0194841	0.0115596	0.0133548	0	0	0	0	0	0	0	0	0	0	0
b4_bin36	d__Bacteria;p__Pseudomonadota;c__Gammaproteobacteria;o__SZUA-229;f__SZUA-229;g__JABDQW01;s__	cbb	0.0652423	0.55238	0.00773652	0.0155703	0.0614508	0.0348997	0.020501	0.0102929	0.0577384	0.0530674	0.0119571	0.0116442	0.108753	0.01082	0.0215533	0.010247	0.00805602	0.0123629	0.00595699	0.00437848	0.00262942	0.00815669	0.0161625	0.0140802	0.0176113	0.0041503	0.00897535	0.00483801	0.00332813	0.00184447	0.00581035
b10_bin52	d__Bacteria;p__Pseudomonadota;c__Gammaproteobacteria;o__Thiomicrospirales;f__Thiomicrospiraceae;g__Thiomicrorhabdus;s__	cbb	0	0.00166096	0.170876	0.232004	0	0	0.00329952	0.00250388	0	0.00070429	0	0	0	0	0	0	0	0	0	0	0	0	0	0	0	0	0	0	0	0	0
g1_bin45	d__Bacteria;p__Pseudomonadota;c__Gammaproteobacteria;o__UBA6429;f__UBA6429;g__JAHEIJ01;s__	cbb	0	0	0	0	0	0	0	0	0	0	0.00578987	0.00717417	0.0098068	0.0115695	0.0110155	0.0154732	0.0156696	0.0199848	0.0257388	0.0158706	0.622339	0.336153	0.268196	0.276082	0.0236574	0.0171271	0.0193233	0.01647	0.0171824	0.0151101	0.0132136
b1_bin40	d__Bacteria;p__Pseudomonadota;c__Gammaproteobacteria;o__UBA6429;f__UBA6429;g__SZUA-24;s__	cbb	0.0361496	0.0190903	0	0.00393639	0.0287165	0.0112646	0.00691076	0.00302487	0.0274232	0.0290301	0.00739184	0.00542603	0.00389993	0.00425873	0.00289119	0.00199811	0.00222738	0.00150585	0.00159913	0	0	0	0	0	0	0	0	0	0	0	0
g11_bin63	d__Bacteria;p__Pseudomonadota;c__Gammaproteobacteria;o__UBA9214;f__UBA9214;g__UBA9214;s__	cbb	0.15264	0.190669	0.0131908	0.0500827	0.209496	0.234347	0.0864332	0.0655576	0.173887	0.153311	0.686778	0.0926351	0.0950673	0.0981392	0.144007	0.120421	0.102381	0.172774	0.172421	0.0848705	0.103295	0.111479	0.158788	0.125957	0.0906021	0.109298	0.107971	0.10982	0.107792	0.129587	0.067425
b6_bin40	d__Bacteria;p__Pseudomonadota;c__Gammaproteobacteria;o__XN24;f__XN24;g__JAHEFR01;s__	cbb	0.423382	0.0702987	0.528916	0.043634	0.0519755	0.123299	0.0763738	0.0635979	0.052838	0.0508883	0.00583636	0.00672611	0.00802524	0.709917	0.00770575	0.00813809	0.00918325	0.0141694	0.0178971	0.0168384	0.0284092	0.137894	0.0572247	0.538775	0.46117	0.0547154	0.0531789	0.0539825	0.0421012	0.0524769	0.0328532
b7_bin47	d__Archaea;p__Asgardarchaeota;c__Lokiarchaeia;o__Sigynarchaeales;f__SOKP01;g__Loki-b32;s__	WL	0.00372885	0.00641968	0.00908134	0.0104286	0.00878939	0.0470702	0.0671096	0.0620197	0.0583762	0.0457903	0.0012824	0.00168676	0.00340554	0.00474037	0.00257856	0.0112533	0.0100043	0.00619209	0.0144681	0.00943611	0	0.00069096	0.000721745	0.00158825	0.00144537	0.00224566	0.00250703	0.00226419	0.00199606	0.00277885	0.00313219
g10_bin20	d__Archaea;p__Asgardarchaeota;c__Lokiarchaeia;o__Sigynarchaeales;f__SOKP01;g__SOKP01;s__	WL	0	0	0	0	0	0	0	0	0	0	0	0	0	0	0	0	0	0	0	0	0.00214993	0.00722165	0.00715258	0.00613304	0.00917269	0.0698526	0.0465229	0.0625251	0.0785883	0.0851282	0.118114
S19C1556	d__Archaea;p__Halobacteriota;c__Methanosarcinia;o__Methanosarcinales;f__Methanosarcinaceae;g__Methanosarcina;s__	WL	0	0.00283998	0.00173871	0.000657856	0	0.000901595	0.00196658	0.00300706	0	0.113987	0	0.00112117	0.000741267	0.00115863	0	0.00224922	0.00264634	0.0563126	0.00909121	0.00722655	0.00155188	0.001875	0.00208937	0.00571114	0.00162271	0.00846384	0.00659164	0.0106955	0.00773785	0.0111101	0.00768167
g8_bin76	d__Archaea;p__Halobacteriota;c__Syntropharchaeia;o__Alkanophagales;f__Methanospirareceae;g__JACGMN01;s__	WL	0	0	0	0	0	0	0	0	0	0	0	0	0	0	0	0	0	0	0	0	0.00480387	0.0089397	0.00791582	0.0125131	0.0174359	0.182137	0.128639	0.184505	0.244579	0.180994	0.201258
g11_bin11	d__Archaea;p__Thermoplasmatota;c__Thermoplasmata;o__UBA10834;f__UBA10834;g__UBA10834;s__	WL	0	0	0	0	0	0	0	0	0	0	0	0	0	0	0	0	0	0	0	0	0.000683727	0.00790972	0.0059804	0.00144917	0.00312762	0.0566583	0.0316536	0.0426914	0.0536561	0.0401562	0.110135
S31C3406	d__Archaea;p__Thermoproteota;c__Bathyarchaeia;o__Bathyarchaeales;f__UBA233;g__SG8-32-3;s__SG8-32-3 sp007050895	WL	0.00190399	0.00213698	0.00240427	0.00314258	0.00178789	0.0028319	0.00523166	0.00638616	0.0101836	0.00664658	0.00331125	0.00411633	0.00472198	0.00592195	0.00776312	0.00908601	0.00562024	0.0115312	0.0170306	0.0149417	0.0182373	0.0157623	0.0173222	0.0233843	0.0157157	0.0414398	0.041274	0.0755012	0.0737202	0.0713197	0.0885614
S9C542	d__Archaea;p__Thermoproteota;c__Bathyarchaeia;o__RBG-16-48-13;f__GCA-020355125;g__JAOZHK01;s__	WL	0.00750677	0.0168306	0.0250205	0.0343366	0.0267273	0.0939663	0.165774	0.229021	0.256911	0.197272	0.00155631	0.00198951	0.00256195	0.00400298	0.0068638	0.00426589	0.00278543	0.0029278	0.00250607	0.00194899	0	0.000742071	0.000831033	0.00155226	0.00160338	0.00144804	0.00209155	0.00179502	0.00126585	0.00152925	0.00204717
S29C3134	d__Bacteria;p__Acidobacteriota;c__Aminicenantia;o__Aminicenantales;f__Aminicenantaceae;g__G020348385;s__	WL	0	0	0	0	0	0	0	0	0	0	0	0	0	0	0	0	0	0	0	0	0.00652979	0.00739722	0.00775013	0.00692773	0.00769488	0.0614741	0.0421542	0.063716	0.061032	0.0979757	0.115214
S30C328	d__Bacteria;p__Acidobacteriota;c__Aminicenantia;o__Aminicenantales;f__Aminicenantaceae;g__JAUWVG01;s__	WL	0	0	0	0	0	0	0	0	0	0	0	0	0	0	0	0	0	0	0	0	0.000708284	0.00173825	0.00162691	0.00077453	0.00066584	0.029487	0.0205275	0.0396884	0.0441257	0.0534061	0.00949449
S22C686	d__Bacteria;p__Acidobacteriota;c__Aminicenantia;o__Aminicenantales;f__UBA8522;g__UBA8522;s__	WL	0	0	0	0	0	0	0.00106494	0.000907541	0.00244642	0	0.00187892	0.00270497	0.00558229	0.00575257	0.00394684	0.00584611	0.00661498	0.0138368	0.0129584	0.0200288	0.00697665	0.00542814	0.00604248	0.00866043	0.00660639	0.0121728	0.0143188	0.0293123	0.0260804	0.0342156	0.1144
D8_bin.30	d__Bacteria;p__Acidobacteriota;c__Aminicenantia;o__UBA2199;f__UBA2199;g__JAHELQ01;s__	WL	0	0.00278035	0	0	0	0	0	0	0	0	0	0	0	0.00069038	0	0	0	0.0730655	0.00289951	0.00415497	0	0	0	0	0	0	0	0	0.00158611	0	0.000809821
S3C84824	d__Bacteria;p__Acidobacteriota;c__Aminicenantia;o__UBA2199;f__UBA2199;g__JAHELQ01;s__	WL	0	0.087029	0	0	0	0	0	0	0	0	0	0	0	0	0	0	0	0	0	0	0	0	0	0	0	0	0	0	0	0	0
D10_bin.14	d__Bacteria;p__Acidobacteriota;c__Aminicenantia;o__UBA2199;f__UBA2199;g__JAKAGC01;s__	WL	0	0	0	0	0.00160105	0	0	0	0	0.00250876	0	0	0	0.00098756	0	0.00122731	0.00146642	0.00181214	0.0037042	0.102528	0	0.000990616	0.00119243	0.000786745	0.00139752	0.00113783	0.00110134	0.00258654	0.002125	0	0.00146794
S7C2086	d__Bacteria;p__Actinomycetota;c__Acidimicrobiia;o__UBA5794;f__JAHEDJ01;g__JAHEDJ01;s__	WL	0.0273981	0.0340011	0.0390327	0.0409709	0.0477888	0.0738807	0.0201675	0.0122361	0.0125035	0.0154616	0.0256684	0.0234323	0.022297	0.0200047	0.02643	0.0209765	0.0199771	0.0180986	0.0127555	0.00435904	0	0	0	0	0	0	0	0	0	0	0
b2_bin43	d__Bacteria;p__Actinomycetota;c__Geothermincolia;o__Fen-727;f__Anoxymicrobiaceae;g__JAFGMY01;s__	WL	0	0.0429709	0	0	0	0.0019841	0	0	0	0.00233865	0	0	0	0	0	0	0	0	0	0	0	0	0	0	0	0	0	0	0	0	0
g11_bin39	d__Bacteria;p__Armatimonadota;c__UBA5377;o__UBA5377;f__VGFC01;g__;s__	WL	0	0	0	0	0	0	0	0	0	0	0	0	0.0012158	0.00117941	0.000802887	0.00148539	0.00188415	0.00225991	0.00330917	0.00419567	0.00325496	0.00388335	0.00470432	0.00456323	0.00335883	0.0638679	0.0414687	0.0649543	0.0573306	0.0895864	0.0430254
g8_bin15	d__Bacteria;p__Bacteroidota;c__Bacteroidia;o__Bacteroidales;f__UBA10428;g__JAFGPL01;s__	WL	0	0	0	0	0	0	0	0	0	0	0	0	0	0	0	0	0	0	0	0	0.0190509	0.0141035	0.0157206	0.0204608	0.0159692	0.0269245	0.0282895	0.0366898	0.0394495	0.0662651	0.0353683
b10_bin5	d__Bacteria;p__Chloroflexota;c__Anaerolineae;o__4572-78;f__J111;g__JAJRVO01;s__	WL	0	0	0.000911724	0.00134623	0.000913422	0	0	0	0	0.0978137	0	0	0	0	0	0	0	0	0	0	0	0	0	0	0	0	0	0	0	0	0
g11_bin100	d__Bacteria;p__Chloroflexota;c__Anaerolineae;o__Anaerolineales;f__UBA11858;g__G519;s__	WL	0	0	0	0	0	0	0	0	0	0	0	0	0	0	0	0	0	0	0	0	0.00726847	0.0113753	0.0119749	0.00970491	0.01151	0.0601062	0.0440605	0.0697562	0.0594432	0.0868463	0.0923028
b1_bin31	d__Bacteria;p__Chloroflexota;c__Anaerolineae;o__Anaerolineales;f__UBA4823;g__;s__	WL	0.0526621	0.0930209	0.085182	0.0881216	0.0814002	0.206333	0.190169	0.197265	0.299928	0.23651	0.0280261	0.0390557	0.0438713	0.0516848	0.0509448	0.08434	0.0772017	0.0448188	0.0964559	0.0579689	0.0114811	0.0172416	0.0228384	0.0268478	0.0250329	0.0222536	0.0264053	0.0232476	0.0198855	0.0219353	0.0127613
S9C1889	d__Bacteria;p__Chloroflexota;c__Anaerolineae;o__Anaerolineales;f__UBA4823;g__JAJZSS01;s__	WL	0.00185672	0.00307134	0.00276559	0	0	0	0.00591879	0.10155	0.00143417	0.00463239	0	0	0	0	0	0	0	0	0	0	0.00464175	0	0.0027379	0.00454638	0.0418958	0	0	0	0.000991246	0.000880516	0.0287349
b1_bin33	d__Bacteria;p__Chloroflexota;c__Anaerolineae;o__Anaerolineales;f__UBA4823;g__PFL25;s__	WL	0.0601058	0.127292	0.0897809	0.0707596	0.0687423	0.0850271	0.0453292	0.0393291	0.0187429	0.023901	0.00630703	0.00837875	0.0113591	0.0126162	0.00980232	0.0183821	0.0188689	0.00649564	0.0137511	0.00689166	0	0	0	0	0	0	0	0	0	0	0
g7_bin48	d__Bacteria;p__Chloroflexota;c__Anaerolineae;o__Promineifilales;f__Promineifilaceae;g__;s__	WL	0	0.00195942	0.00161721	0	0.00171659	0.00408022	0.00359767	0.0039719	0.00517338	0	0.0143952	0.0215036	0.0298488	0.0311862	0.0281068	0.0485298	0.0555222	0.0538374	0.0751393	0.0716865	0.0714685	0.0649442	0.0678735	0.0663532	0.0552304	0.0597638	0.0593208	0.0630887	0.0550222	0.0873527	0.0444798
S20C2145	d__Bacteria;p__Chloroflexota;c__Anaerolineae;o__Promineifilales;f__Promineifilaceae;g__;s__	WL	0.0152207	0.0299042	0.0195805	0.0168379	0.0170645	0.0222076	0.00944604	0.00842569	0.00462564	0.00506753	0.0141925	0.0172197	0.0228488	0.0244986	0.0233022	0.0345479	0.0309368	0.0366838	0.0537522	0.0295401	0.000719069	0.000920623	0.00113931	0.00092415	0.000792536	0	0	0	0	0	0
b3_bin39	d__Bacteria;p__Chloroflexota;c__Anaerolineae;o__Promineifilales;f__Promineifilaceae;g__UBA11865;s__UBA11865 sp003519205	WL	0.0513101	0.0855028	0.0785403	0.0734066	0.0735141	0.197755	0.193168	0.223593	0.301416	0.194684	0.0198511	0.0258092	0.0274587	0.0306563	0.0313418	0.0474734	0.0504508	0.0371541	0.0663903	0.0527324	0.0295851	0.0346906	0.0409832	0.0515059	0.046711	0.0515207	0.057531	0.056706	0.0466436	0.0626036	0.0524079
S31C4351	d__Bacteria;p__Chloroflexota;c__Dehalococcoidia;o__GIF9;f__AB-539-J10;g__RBG-13-51-36;s__	WL	0	0	0	0	0	0	0	0	0	0	0	0	0	0	0	0	0	0	0	0	0.0044978	0.00852131	0.00666989	0.0129854	0.0158791	0.075475	0.0506727	0.061428	0.0635158	0.0476615	0.0335654
D5_bin.20	d__Bacteria;p__Chloroflexota;c__Dehalococcoidia;o__RBG-13-53-26;f__RBG-13-53-26;g__;s__	WL	0.00106824	0.00320319	0.000845944	0.000858906	0.00096336	0	0	0	0	0	0.0196833	0.0306769	0.048275	0.0679581	0.0847202	0.0955053	0.0888384	0.0712391	0.0909863	0.0818911	0.00673636	0.00844614	0.00916728	0.0113015	0.0119803	0.00601149	0.00903336	0.00692493	0.00315363	0.00262871	0.00563928
g6_bin44	d__Bacteria;p__Chloroflexota;c__Dehalococcoidia;o__RBG-13-53-26;f__RBG-13-53-26;g__;s__	WL	0	0	0	0	0	0	0	0	0	0	0	0	0	0	0	0	0	0	0	0	0.0044601	0.00969863	0.00818478	0.00764505	0.0137289	0.122695	0.0856993	0.109487	0.13512	0.109969	0.0626987
g1_bin5	d__Bacteria;p__Chloroflexota;c__Limnocylindria;o__Limnocylindrales;f__CSP1-4;g__;s__	WL	0	0	0	0	0	0	0	0	0	0	0.0013217	0.00191479	0.00295811	0.00250315	0.00224702	0.00285865	0.00518908	0.00776297	0.00816448	0.011896	0.0522107	0.0377268	0.0378051	0.0343456	0.0258577	0.0313087	0.028375	0.0339302	0.0268646	0.0385892	0.0194181
S22C2653	d__Bacteria;p__Desulfobacterota;c__Desulfobacteria;o__C00003060;f__C00003060;g__JAFDFO01;s__	WL	0	0	0	0	0	0	0	0	0	0	0	0	0	0	0	0	0	0	0	0	0.00508799	0.0205499	0.0188303	0.0150243	0.0230624	0.102089	0.0790689	0.172207	0.203254	0.19549	0.203562
b10_bin10	d__Bacteria;p__Desulfobacterota;c__Desulfobacteria;o__Desulfobacterales;f__Desulfosarcinaceae;g__;s__	WL	0	0	0.00115258	0.00205877	0	0	0.00339717	0.265109	0.00356839	2.26777	0	0	0	0	0	0	0	0	0	0	0	0	0	0	0	0	0	0	0	0	0
b10_bin16	d__Bacteria;p__Desulfobacterota;c__Desulfobacteria;o__Desulfobacterales;f__Desulfosarcinaceae;g__;s__	WL	0	0	0	0	0	0	0	0	0	0.419215	0	0	0	0	0	0	0	0	0	0.00880507	0	0	0	0	0	0	0	0	0	0	0
g8_bin14	d__Bacteria;p__Desulfobacterota;c__Desulfobacteria;o__Desulfobacterales;f__Desulfosarcinaceae;g__;s__	WL	0	0	0	0	0	0	0	0	0	0.0782754	0	0	0	0	0	0	0.00117645	0	0	0.0611576	0.00178863	0.00372602	0.00214437	0.00282921	0.0130873	0.00246735	0.0125994	0.0756079	0.0115812	0.000925162	0.00944255
S20C6713	d__Bacteria;p__Desulfobacterota;c__Desulfobacteria;o__Desulfobacterales;f__Desulfosarcinaceae;g__;s__	WL	0	0.000640566	0	0	0	0.888719	0.00116118	0.000912925	0	0.1214	0.000995941	0.00139739	0.00295295	0.00287092	0.00204869	0.00310195	0.00438115	0.838955	0.101746	0.384966	0	0	0	0	0	0	0	0	0	0	0
S20C7028	d__Bacteria;p__Desulfobacterota;c__Desulfobacteria;o__Desulfobacterales;f__Desulfosarcinaceae;g__;s__	WL	0	0	0	0	0	0	0	0	0	0.0113574	0.000691106	0.000896998	0.00211589	0.00118286	0	0.00114499	0.00159374	0.0198386	0.10239	1.40435	0	0	0	0	0	0	0	0	0	0	0
S8C2031	d__Bacteria;p__Desulfobacterota;c__Desulfobacteria;o__Desulfobacterales;f__Desulfosarcinaceae;g__;s__	WL	0	0.000854779	0.000770083	0.00141346	0.000694501	0.00171285	0.0733734	0.00188109	0.0111808	0.0881664	0	0	0	0	0	0	0	0.000955614	0	0.0165432	0	0	0	0	0.000607761	0	0	0.00136934	0	0	0
S18C1599	d__Bacteria;p__Desulfobacterota;c__Desulfobacteria;o__Desulfobacterales;f__Desulfosarcinaceae;g__Desulfatitalea;s__	WL	0	0.00123322	0	0	0	0	0	0	0	0	0.00643068	0.00770214	0.0164592	0.00981467	0.0717907	0.00117122	0.0919322	0	0	0	0	0	0	0	0	0	0	0	0	0	0
b10_bin71	d__Bacteria;p__Desulfobacterota;c__Desulfobacteria;o__Desulfobacterales;f__Desulfosarcinaceae;g__Desulfosarcina;s__	WL	0	0.00110388	0.00126623	0	0	0	0	0.00152027	0	0.313566	0	0	0	0	0	0	0	0	0	0	0	0	0	0	0	0	0	0	0	0	0
D7_bin.55	d__Bacteria;p__Desulfobacterota;c__Desulfobacteria;o__Desulfobacterales;f__Desulfosarcinaceae;g__Desulfosarcina;s__	WL	0.000809073	0.00212311	0.000822687	0	0.000781308	0	0	0	0	0	0.00641884	0.00994852	0.013987	0.0181448	0.0177784	0.202193	0.0476423	1.02061	0.0151532	0.0181198	0.00171182	0.00272857	0.00370296	0.00328938	0.00374024	0.00237173	0.00365056	2.00313	1.00119	0	1.00219
D8_bin.2	d__Bacteria;p__Desulfobacterota;c__Desulfobacteria;o__Desulfobacterales;f__JAFDCJ01;g__JAFDCJ01;s__	WL	0	0	0	0	0	0	0	0	0	0	0.0101812	0.0176062	0.0286327	0.0337675	0.0461761	0.0575795	0.519319	0.0686925	0.839404	0.10506	0.00293933	0.00231871	0.00297167	0.00282292	0.00287616	0	0.00222101	0.0021712	0	0	0.00151999
D10_bin.40	d__Bacteria;p__Desulfobacterota;c__Desulfobacteria;o__Desulfobacterales;f__JAFDDL01;g__;s__	WL	0	0	0	0	0	0	0.00123455	0	0.00336636	0.0109647	0	0	0	0	0	0.00211893	0	0.00493124	0	0.129659	0	0	0	0	0	0	0	0	0	0	0
S1C7964	d__Bacteria;p__Desulfobacterota;c__Desulfobacteria;o__Desulfobacterales;f__JAFDDL01;g__;s__	WL	0.00183044	0	0.000939998	0.00377306	0.000656249	0.000680021	0.107309	0.0036656	0.0666024	0.204825	0	0	0	0	0.00148948	0	0	0.0100246	0	0.031572	0	0	0	0	0	0	0	0	0	0	0
b2_bin24	d__Bacteria;p__Desulfobacterota;c__Desulfobacteria;o__Desulfobacterales;f__SURF-7;g__;s__	WL	0	0.0644547	0	0	0	0	0	0	0	0	0	0	0.00219118	0	0.00508848	0	0	0	0	0	0	0	0	0	0	0	0	0	0	0	0
S3C750	d__Bacteria;p__Desulfobacterota;c__Desulfobacteria;o__Desulfobacterales;f__UBA11574;g__JAAXQD01;s__	WL	0.0233396	0.0641002	0.0347026	0.0381553	0.0369306	0.0608191	0.399364	1.20434	0.00834723	0.0446359	0.008479	0.0105648	0.00879491	0.00994117	0.0195203	0.0118607	0.0113085	0.0357214	0.0155266	0.01503	0.00665648	0.00779157	0.00942415	0.0120367	0.0122838	0.00949519	0.0112259	0.0101269	0.00684397	0.00532226	0.00580634
S21C946	d__Bacteria;p__Desulfobacterota;c__Desulfobacteria;o__Desulfobacterales;f__UBA11574;g__S5133MH16;s__	WL	0	0	0	0	0	0	0	0	0	0	0	0	0	0	0	0	0	0	0	0	0.0110709	0.0208468	0.0199826	0.0206577	0.0263401	0.105829	0.724482	0.096325	0.0988756	0.0833714	0.131067
b6_bin51	d__Bacteria;p__Desulfobacterota;c__Desulfobulbia;o__Desulfobulbales;f__BM004;g__;s__	WL	0.00759931	0.00794572	0.00956928	0.0106741	0.0100454	0.0339124	0.0340172	0.017398	0.00750936	0.0101383	0.00806042	0.00916254	0.0131288	0.0232841	0.00877026	0.012326	0.0141167	0.012416	0.016175	0.0278982	0.00128669	0.00167131	0.00178722	0.00202619	0.00217579	0.00169986	0.0022817	0.00174317	0	0	0.00224286
g10_bin56	d__Bacteria;p__Desulfobacterota;c__Desulfobulbia;o__Desulfobulbales;f__Desulfobulbaceae;g__UBA10518;s__	WL	0	0	0	0	0	0	0	0	0	0	0	0	0	0	0	0	0	0	0	0	0.00257013	0.00777047	0.00762999	0.00351666	0.00357674	0.0405888	0.0237228	0.0323566	0.0407677	0.0528396	0.0466486
S1C2442	d__Bacteria;p__Desulfobacterota;c__Desulfobulbia;o__Desulfobulbales;f__Desulfobulbaceae;g__UBA10518;s__	WL	0	0.00334172	0	0	0.000535626	0	0	0	0	0.08099	0	0	0	0	0	0	0	0	0	0	0	0	0	0	0	0	0	0	0	0	0
S18C5495	d__Bacteria;p__Desulfobacterota;c__Desulfobulbia;o__Desulfobulbales;f__Desulfocapsaceae;g__SZUA-575;s__	WL	0	0	0	0	0	0	0	0	0	0	0.00123884	0	0.0011588	0.00200556	0.00515142	0	0.051341	0	0	0	0	0	0	0	0	0	0	0	0	0	0
S1C11458	d__Bacteria;p__Desulfobacterota;c__Desulfobulbia;o__Desulfobulbales;f__Desulfurivibrionaceae;g__;s__	WL	0	0	0	0	0	0	0	0	0	0.0941108	0	0	0	0	0	0	0	0	0	0.00608118	0	0	0	0	0	0	0	0	0	0	0
g8_bin74	d__Bacteria;p__Desulfobacterota;c__Dissulfuribacteria;o__Dissulfuribacterales;f__Dissulfurirhabdaceae;g__;s__	WL	0	0	0	0	0	0	0	0	0	0	0	0	0	0	0	0	0.00153748	0.00210702	0.00233725	0	0.00560987	0.0170703	0.0145724	0.016554	0.0171021	0.0685303	0.0504896	0.0694316	0.0790939	0.0896422	0.0644996
b2_bin40	d__Bacteria;p__Desulfobacterota;c__DSM-4660;o__Desulfatiglandales;f__HGW-15;g__G020342025;s__	WL	0.0268072	0.0520909	0.0528311	0.0681523	0.0608104	0.153465	0.151033	0.163594	0.151269	0.126705	0.00664845	0.00807571	0.0100777	0.0122941	0.0117554	0.0147805	0.0151174	0.0146451	0.0197531	0.0200859	0.00307683	0.00486221	0.00568718	0.00838624	0.010239	0.00484891	0.00846498	0.00469535	0.0028505	0.00222832	0.00423649
g4_bin20	d__Bacteria;p__Desulfobacterota;c__Syntrophobacteria;o__BM002;f__BM002;g__BM002;s__	WL	0.172541	0.276992	0.245125	0.26443	0.251029	0.492259	0.510748	0.529404	0.673953	0.466218	0.0553975	0.0753707	0.090397	0.104095	0.0971551	0.154335	0.177714	0.132089	0.185354	0.201877	0.11108	0.149564	0.177832	0.200652	0.229198	0.115501	0.151304	0.0998197	0.0730902	0.0662001	0.0816513
g1_bin34	d__Bacteria;p__Desulfobacterota;c__WTBG01;o__WTBG01;f__WTBG01;g__CALJBY01;s__	WL	0.00292459	0.00341683	0.00315493	0.00380973	0.00343039	0.00703295	0.00481331	0.00586059	0.00557752	0.00463621	0.00850735	0.0134292	0.014743	0.0162667	0.0157713	0.0231991	0.0258334	0.0190113	0.0314276	0.0200194	0.039436	0.0434794	0.048407	0.0470184	0.0405775	0.0329867	0.0388832	0.0348467	0.0326996	0.038871	0.0285684
S10C899	d__Bacteria;p__Nitrospirota;c__Thermodesulfovibrionia;o__SZUA-242;f__SZUA-242;g__;s__	WL	0.0013085	0.00115424	0.00134016	0.00174693	0.00148339	0.00570799	0.0057043	0.0071488	0.0805876	0.0067288	0	0	0	0	0.00174561	0	0	0	0	0.00338172	0	0	0	0	0	0	0	0	0	0	0
S15C1485	d__Bacteria;p__Nitrospirota;c__Thermodesulfovibrionia;o__SZUA-242;f__SZUA-242;g__SZUA-242;s__SZUA-242 sp003235715	WL	0.00131124	0	0.000652662	0	0.000887089	0	0	0	0	0	0.0390598	0.0505334	0.039863	0.0463356	0.0520189	0.0472105	0.041321	0.030891	0.0406948	0.0210218	0.0208233	0.0219385	0.0139165	0.011894	0.0101136	0.00652348	0.00911594	0.00707773	0.0054475	0.00399869	0.00478025
g7_bin9	d__Bacteria;p__Nitrospirota;c__Thermodesulfovibrionia;o__Thermodesulfovibrionales;f__BMS3Bbin05;g__;s__	WL	0	0	0	0	0	0	0	0	0	0	0.0183093	0.0233844	0.0276139	0.02959	0.0300936	0.0447137	0.0387421	0.0323715	0.0457434	0.0316434	0.0605897	0.0617001	0.0473817	0.03551	0.0360928	0.0578175	0.0539375	0.0503676	0.0583735	0.0477284	0.0344131
S20C3318	d__Bacteria;p__Nitrospirota;c__Thermodesulfovibrionia;o__Thermodesulfovibrionales;f__SM23-35;g__;s__	WL	0	0	0.00120731	0.0013492	0.00122082	0.00527046	0.00691639	0.00505562	0.00460015	0.00375333	0.00232624	0.0035479	0.00710651	0.0103891	0.0112287	0.0197878	0.0173513	0.0288915	0.0499565	0.0393562	0.00163527	0.00287651	0.00271847	0.00426347	0.0052702	0.00576703	0.00621278	0.00469044	0.00400183	0.00447449	0.00194513
S4C410	d__Bacteria;p__Nitrospirota;c__Thermodesulfovibrionia;o__UBA6902;f__UBA6902;g__;s__	WL	0.0338518	0.0224189	0.0376707	0.0444046	0.0418652	0.166906	0.266101	0.161355	0.153985	0.0931989	0.0148741	0.0130792	0.0118052	0.0162611	0.013045	0.0149306	0.0123616	0.00400922	0.00724854	0.00798696	0.003256	0.00641136	0.00501911	0.00522201	0.00600448	0.00536578	0.00744742	0.00515456	0.00568581	0.00332566	0.0071291
D4_bin.21	d__Bacteria;p__Nitrospirota;c__Thermodesulfovibrionia;o__UBA6902;f__UBA6902;g__JACRPZ01;s__	WL	0.00215157	0.00252565	0.00316809	0.00347866	0.003019	0.00667556	0.00376149	0.0027715	0.00143496	0.00132047	0.0265306	0.0308857	0.0422967	0.0507129	0.0221083	0.0408407	0.0448938	0.0191343	0.0483103	0.0227993	0.00218197	0.00208078	0.00242468	0.00272828	0.00246588	0.00122089	0.00218967	0.00141227	0.00108814	0.000892364	0.00088923
b7_bin39	d__Bacteria;p__Nitrospirota;c__UBA9217;o__UBA9217;f__UBA9217;g__MHEA01;s__	WL	0	0	0	0	0	0.016264	0.0426994	0.00107835	0	0	0	0	0	0	0	0	0	0	0	0	0	0	0	0	0	0	0	0	0	0	0
b9_bin16	d__Bacteria;p__Spirochaetota;c__Spirochaetia;o__SZUA-6;f__;g__;s__	WL	0	0	0	0	0	0	0.000946061	0.00510149	0.0948693	0.00700515	0	0	0	0	0	0	0	0	0	0	0	0	0	0	0	0	0	0	0	0	0
g11_bin27	d__Bacteria;p__Spirochaetota;c__UBA4802;o__UBA4802;f__JAKQUI01;g__;s__	WL	0	0	0	0	0	0	0	0	0	0	0	0	0	0	0	0	0	0	0	0	0.00395034	0.00411991	0.00399067	0.00610694	0.00522004	0.0376373	0.0277176	0.0361932	0.0363559	0.051275	0.0475305
S11C1743	d__Bacteria;p__Spirochaetota;c__UBA4802;o__UBA4802;f__UBA5550;g__;s__	WL	0	0	0	0	0	0	0	0	0	0	0	0	0	0	0	0	0	0	0	0.0901133	0	0	0	0	0	0	0	0	0	0	0
g6_bin46	d__Archaea;p__Thermoplasmatota;c__E2;o__DHVEG-1;f__DHVEG-1;g__M9B1D;s__	rTCA	0	0	0	0	0	0	0	0	0	0	0	0	0	0	0	0	0	0	0	0	0.00634015	0.0164682	0.0154754	0.0160995	0.0200636	0.106181	0.0854838	0.110516	0.168174	0.161344	0.0747053
S9C837	d__Archaea;p__Thermoplasmatota;c__E2;o__DHVEG-1;f__DHVEG-1;g__M9B1D;s__	rTCA	0.00517695	0.00639421	0.0207065	0.0323063	0.0217947	0.0828316	0.0652415	0.0724039	0.0481168	0.0429209	0.00293911	0.00380336	0.00835837	0.0117395	0.00715763	0.0323878	0.0390991	0.0250381	0.051862	0.0625695	0.000764617	0.00209756	0.00197172	0.00352472	0.00476003	0.00254944	0.00493609	0.00273824	0.00248109	0.00238848	0.00196773
g11_bin33	d__Archaea;p__Thermoplasmatota;c__E2;o__UBA202;f__UBA202;g__UBA202;s__	rTCA	0	0	0	0	0	0	0	0	0	0	0	0	0	0	0	0	0	0	0	0	0.00286376	0.00594973	0.00614148	0.00702685	0.00791371	0.0566129	0.0398665	0.0477629	0.0445141	0.0455285	0.184268
g11_bin37	d__Archaea;p__Thermoplasmatota;c__E2;o__UBA202;f__UBA202;g__UBA202;s__	rTCA	0	0	0	0	0	0	0	0	0	0	0	0	0	0	0	0	0	0	0	0	0.0353975	0.0639505	0.0673453	0.0910666	0.102221	0.412544	0.918969	0.294431	0.533175	0.26488	0.0683163
b10_bin3	d__Bacteria;p__BMS3Abin14;c__BMS3Abin14;o__BMS3Abin14;f__BMS3Abin14;g__JALHUC01;s__	rTCA	0	0	0	0	0	0	0	0	0	0.0239927	0	0	0	0	0	0.00133863	0	0	0	0.00284515	0	0	0	0	0.00484485	0	0	0	0	0	0
S17C948	d__Bacteria;p__Campylobacterota;c__Campylobacteria;o__Campylobacterales;f__Sulfurimonadaceae;g__JACXUG01;s__	rTCA	0	0	0	0	0	0	0	0	0	0	0.0232002	0.0327866	0.0662523	0.0588224	0.102168	0.0856958	0.87427	0.0868306	0.0798085	0.0753583	0	0	0	0	0	0	0	0	0	0	0
S9C859	d__Bacteria;p__Campylobacterota;c__Campylobacteria;o__Campylobacterales;f__Sulfurimonadaceae;g__S145-25;s__	rTCA	0.00447002	0.0214415	0.0220019	0.0288907	0.00972553	0.00506626	0.0334524	0.0715202	0.00606251	0.0307584	0	0	0	0	0.00114386	0	0	0	0	0	0	0	0	0	0	0	0	0	0	0	0
b10_bin30	d__Bacteria;p__Campylobacterota;c__Campylobacteria;o__Campylobacterales;f__Sulfurimonadaceae;g__SZUA-415;s__	rTCA	0	0.000847998	0.000954811	0	0.00114961	0	0.000664963	0	0	0.0763802	0	0	0	0	0	0	0	0	0	0	0	0	0	0	0	0	0	0	0	0	0
b4_bin2	d__Bacteria;p__Campylobacterota;c__Campylobacteria;o__Campylobacterales;f__Sulfurovaceae;g__Sulfurovum;s__	rTCA	0.0390437	0.30335	0.217907	0.695203	0.193057	0.244215	1.49685	0.374442	0.425346	0.00451661	0.00589908	0.00687189	0.0126122	0.0136251	0.0197573	0.034698	0.245512	0.0266637	0.338428	0.0171073	0.00296998	0.0052257	0.00714253	0.00663028	0.00623788	0.0192331	0.151524	0.230123	0.0185281	0.0207374	0.00729573
S22C1796	d__Bacteria;p__Campylobacterota;c__Campylobacteria;o__Campylobacterales;f__Sulfurovaceae;g__Sulfurovum;s__	rTCA	0.00497312	0.0228084	0.0186267	0.0559171	0.0202345	0.0208171	0.0993826	0.0328362	0.54681	0.00595833	0.0298494	0.0405427	0.0896471	0.0969816	0.11289	0.285452	0.203257	0.239504	0.315495	0.17503	0.0293342	0.048914	0.0586735	0.0539551	0.0448689	0.146676	0.812716	0.268407	1.06832	0.179759	0.0593345
g10_bin15	d__Bacteria;p__JAJVIF01;c__JAJVIF01;o__JAPKYR01;f__JAPKYR01;g__;s__	rTCA	0	0	0	0	0	0	0	0	0	0	0	0	0	0	0	0	0	0	0	0	0.0014116	0.000920705	0.000939802	0.00123608	0.000835151	0.0118252	0.0104846	0.017586	0.0180552	0.033106	0.030359
g11_bin85	d__Archaea;p__Asgardarchaeota;c__Lokiarchaeia;o__Sigynarchaeales;f__SOKP01;g__SOKP01;s__	CBB、WL	0	0	0	0	0	0	0	0	0	0	0	0	0	0	0	0	0	0	0	0	0.00753648	0.00836741	0.00843854	0.0139231	0.01286	0.0442017	0.0372964	0.0413763	0.0412142	0.0593629	0.0592681
g10_bin25	d__Archaea;p__Halobacteriota;c__Methanomicrobia;o__Methanomicrobiales;f__Methanomicrobiaceae;g__;s__	CBB、WL	0	0	0	0	0	0	0	0	0	0	0	0	0	0	0	0	0	0	0	0	0.00438628	0.0054197	0.00524798	0.0112094	0.0156419	0.0805496	0.0626897	0.0690446	0.0810548	0.109991	0.139832
g9_bin55	d__Archaea;p__Halobacteriota;c__Methanomicrobia;o__Methanomicrobiales;f__Methanospirillaceae;g__UBA9949;s__	CBB、WL	0	0	0	0	0	0	0	0	0	0	0	0	0	0	0	0	0	0	0	0	0.00557895	0.00733324	0.0062759	0.0127074	0.0184715	0.0920879	0.0622056	0.0716778	0.0924955	0.0919133	0.136078
g11_bin29	d__Archaea;p__Halobacteriota;c__Methanomicrobia;o__Methanomicrobiales;f__Methanospirillaceae;g__UBA9949;s__UBA9949 sp013415565	CBB、WL	0	0	0	0	0	0	0	0	0	0	0	0	0	0	0	0	0	0	0	0	0.00128868	0.0015657	0.00134268	0.0030684	0.00441811	0.0229196	0.0149507	0.0159247	0.0224367	0.0251831	0.0364291
S22C14684	d__Archaea;p__Halobacteriota;c__Methanosarcinia;o__Methanosarcinales;f__Methanosarcinaceae;g__Methanosarcina;s__Methanosarcina mazei	CBB、WL	0.00541224	0.00840219	0.00177045	0	0	0.000868036	0.00265857	0.0631836	0.0019649	0.00365114	0	0	0	0	0	0	0	0	0.000770833	0	0.00386131	0	0.00571821	0.00583081	0.0191171	0	0	0.000830331	0.00100056	0.00145419	0.0507211
D10_bin.2	d__Archaea;p__Halobacteriota;c__Methanosarcinia;o__Methanotrichales;f__Methanotrichaceae;g__Methanocrinis;s__	CBB、WL	0	0	0	0	0	0	0	0	0	0	0	0	0	0	0	0	0	0.00687222	0	0.0513485	0	0.00107959	0.00129452	0.00208332	0.00219393	0.00945091	0.00721709	0.00892633	0.0133604	0.00987023	0.0143042
S9C2377	d__Archaea;p__Halobacteriota;c__Methanosarcinia;o__Methanotrichales;f__Methanotrichaceae;g__Methanothrix;s__Methanothrix soehngenii	CBB、WL	0.00382358	0.0056533	0.0044972	0	0.00084793	0	0.00268994	0.0755056	0	0.00290744	0	0	0	0	0	0	0	0	0	0	0.00392653	0	0.00400347	0.0058428	0.032953	0	0	0	0.00067049	0.000894192	0.0653949
g7_bin55	d__Archaea;p__Thermoplasmatota;c__Thermoplasmata;o__Methanomassiliicoccales;f__JAAEEP01;g__JAAEEP01;s__	CBB、WL	0	0	0	0	0	0	0	0	0	0	0	0	0	0	0	0	0	0	0	0	0.00580024	0.00915101	0.00866178	0.013	0.016452	0.11486	0.0809336	0.107783	0.111813	0.127295	0.229746
S9C3112	d__Archaea;p__Thermoproteota;c__Bathyarchaeia;o__Bathyarchaeales;f__UBA233;g__AD8-1;s__	CBB、WL	0.0117816	0.0323758	0.0246891	0.0264813	0.0180325	0.062048	0.056304	0.086801	0.161055	0.0860171	0.00315149	0.00428978	0.00529801	0.00843721	0.0148929	0.0130048	0.00952937	0.0105562	0.0173595	0.0117308	0	0.000620112	0.00114053	0.00167242	0.00134605	0.000856395	0.00108124	0.000993454	0.000765551	0.00106037	0.000771945

## Sheet: Table S4
Table S4. Expression of genes involved in different carbon fixation pathways in MAGs, in the unit of Transcripts Per Million (TPM).
Pathway	MAGs	Taxonomy	B1	B2	B3	B4	B5	B6	B7	B8	B9	B10
CBB cycle	D10_bin.35	d__Archaea;p__Halobacteriota;c__Methanomicrobia;o__Methanomicrobiales;f__Methanomicrobiaceae;g__Methanolacinia;s__	0	0	0	0	0	0	0	0	0	76.5602
	D10_bin.2	d__Archaea;p__Halobacteriota;c__Methanosarcinia;o__Methanotrichales;f__Methanotrichaceae;g__Methanocrinis;s__	0	0	0	0	0	0	0	0	0	37.478
	S9C2377	d__Archaea;p__Halobacteriota;c__Methanosarcinia;o__Methanotrichales;f__Methanotrichaceae;g__Methanothrix;s__Methanothrix soehngenii	0	0	0	0	0	0	0	0	24.3296	0
	b10_bin39	d__Bacteria;p__Myxococcota;c__XYA12-FULL-58-9;o__XYA12-FULL-58-9;f__XYA12-FULL-58-9;g__;s__	0	0	0	0	3.27441	0	0	11.1561	24.113	0
	D8_bin.34	d__Bacteria;p__Pseudomonadota;c__Alphaproteobacteria;o__Rhizobiales;f__Xanthobacteraceae;g__;s__	29.4691	2.72324	4.46456	0	0	0	0	0	36.2808	0
	g11_bin22	d__Bacteria;p__Pseudomonadota;c__Gammaproteobacteria;o__Burkholderiales;f__Burkholderiaceae;g__JADJWR01;s__JADJWR01 sp020355165	2.41111	2.67367	0	0	0	0	0	0	0	1.67762
	S4C1025	d__Bacteria;p__Pseudomonadota;c__Gammaproteobacteria;o__Burkholderiales;f__SG8-39;g__JAABQT01;s__	57.6841	0	22.8028	18.5546	38.7341	0	0	0	1.79279	0
	D9_bin.45	d__Bacteria;p__Pseudomonadota;c__Gammaproteobacteria;o__Burkholderiales;f__SG8-39;g__SG8-39;s__	0	5.63598	9.33117	0	0	177.459	0	2.30816	0	0
	b10_bin12	d__Bacteria;p__Pseudomonadota;c__Gammaproteobacteria;o__Chromatiales;f__Sedimenticolaceae;g__Thiodiazotropha;s__	24.2878	25.331	4.61569	0	0	13.8092	0	0	5.07517	2.14187
	b10_bin12	d__Bacteria;p__Pseudomonadota;c__Gammaproteobacteria;o__Chromatiales;f__Sedimenticolaceae;g__Thiodiazotropha;s__	0	8.67217	0	0	0	24.5231	0	1.85752	0.017377	7.61524
	b10_bin15	d__Bacteria;p__Pseudomonadota;c__Gammaproteobacteria;o__Chromatiales;f__Sedimenticolaceae;g__Thiodiazotropha;s__	0	0	0	0	0	11.6162	0	0	0	2.37372
	b10_bin15	d__Bacteria;p__Pseudomonadota;c__Gammaproteobacteria;o__Chromatiales;f__Sedimenticolaceae;g__Thiodiazotropha;s__	169.729	28.1456	66.9275	89.8515	0	1.25538	0	0	0	1.09433
	D10_bin.17	d__Bacteria;p__Pseudomonadota;c__Gammaproteobacteria;o__Chromatiales;f__Sedimenticolaceae;g__Thiodiazotropha;s__	0	0	0	0	0	0	0	0	0	6.83632
	D10_bin.17	d__Bacteria;p__Pseudomonadota;c__Gammaproteobacteria;o__Chromatiales;f__Sedimenticolaceae;g__Thiodiazotropha;s__	59.7841	2.81456	9.23138	0	29.399	0	0	0	0.232922	0.438867
	D10_bin.17	d__Bacteria;p__Pseudomonadota;c__Gammaproteobacteria;o__Chromatiales;f__Sedimenticolaceae;g__Thiodiazotropha;s__	0	0	0	0	0	144.669	0	0	7.06449	6.33632
	b8_bin36	d__Bacteria;p__Pseudomonadota;c__Gammaproteobacteria;o__SLDE01;f__SLDE01;g__JAPHTQ01;s__	113.7	14.0392	23.0228	0	16.2937	7.5136	0	2.10303	2.82063	3.28267
	b8_bin36	d__Bacteria;p__Pseudomonadota;c__Gammaproteobacteria;o__SLDE01;f__SLDE01;g__JAPHTQ01;s__	26.1947	0	36.8698	20.2644	20.2303	194.949	0	5.15922	5.69749	3.65273
	b9_bin20	d__Bacteria;p__Pseudomonadota;c__Gammaproteobacteria;o__SLDE01;f__SLDE01;g__JAPHTQ01;s__	22.8421	5.62912	11.5392	13.0693	9.79968	0	0	0	0.173258	0.2766
	b9_bin20	d__Bacteria;p__Pseudomonadota;c__Gammaproteobacteria;o__SLDE01;f__SLDE01;g__JAPHTQ01;s__	3.04025	0	0	0	0	141.657	0	0	0	1.53108
	b9_bin5	d__Bacteria;p__Pseudomonadota;c__Gammaproteobacteria;o__SLDE01;f__SLDE01;g__JAPHTQ01;s__	11.7894	0	41.7431	0	9.84692	311.629	0	0	0	2.20973
	D5_bin.22	d__Bacteria;p__Pseudomonadota;c__Gammaproteobacteria;o__SLDE01;f__SLDE01;g__JAPHTQ01;s__	4.09692	7.47274	39.952	0	6.25063	191.344	0	0	0	1.73982
	D5_bin.22	d__Bacteria;p__Pseudomonadota;c__Gammaproteobacteria;o__SLDE01;f__SLDE01;g__JAPHTQ01;s__	26.1947	0	13.1678	0	22.1161	55.9912	0	0	0	4.23546
	D5_bin.22	d__Bacteria;p__Pseudomonadota;c__Gammaproteobacteria;o__SLDE01;f__SLDE01;g__JAPHTQ01;s__	0	5.69056	9.42329	0	0	0	0	0	14.6087	2.0296
	b4_bin36	d__Bacteria;p__Pseudomonadota;c__Gammaproteobacteria;o__SZUA-229;f__SZUA-229;g__JABDQW01;s__	0	0	0	0	3.27441	42.7893	0	0	0	0
	b4_bin36	d__Bacteria;p__Pseudomonadota;c__Gammaproteobacteria;o__SZUA-229;f__SZUA-229;g__JABDQW01;s__	33.0494	14.6657	3.01499	0	0	0	0	0	0.778189	1.60606
	b4_bin36	d__Bacteria;p__Pseudomonadota;c__Gammaproteobacteria;o__SZUA-229;f__SZUA-229;g__JABDQW01;s__	109.864	0	0	228.195	0	0	0	9.67824	0	0
	g1_bin4	d__Bacteria;p__Pseudomonadota;c__Gammaproteobacteria;o__UBA6429;f__UBA6429;g__JAHEIJ01;s__	88.8302	16.8874	13.8471	0	0	64.0244	30.9148	0	0	3.69507
	g1_bin45	d__Bacteria;p__Pseudomonadota;c__Gammaproteobacteria;o__UBA6429;f__UBA6429;g__JAHEIJ01;s__	128.885	0	42.8261	0	0	123.044	0	0	4.49213	1.78675
	b1_bin40	d__Bacteria;p__Pseudomonadota;c__Gammaproteobacteria;o__UBA6429;f__UBA6429;g__SZUA-24;s__	21.7945	0	13.4563	0	0	152.775	0	0	0	0
	b1_bin40	d__Bacteria;p__Pseudomonadota;c__Gammaproteobacteria;o__UBA6429;f__UBA6429;g__SZUA-24;s__	42.7619	0	0	0	0	0	0	0	0	2.19445
	g11_bin63	d__Bacteria;p__Pseudomonadota;c__Gammaproteobacteria;o__UBA9214;f__UBA9214;g__UBA9214;s__	137.291	36.5893	16.1549	95.5693	35.9321	0	0	0.451801	2.66573	2.1064
rTCA cycle	S9C837	d__Archaea;p__Thermoplasmatota;c__E2;o__DHVEG-1;f__DHVEG-1;g__M9B1D;s__	0	0	0	0	0	69.8515	0	0	0	0
	S17C948C	d__Bacteria;p__Campylobacterota;c__Campylobacteria;o__Campylobacterales;f__Sulfurimonadaceae;g__JACXUG01;s__	0	0	0	0	0	0	0	0	171.333	0
	S9C859	d__Bacteria;p__Campylobacterota;c__Campylobacteria;o__Campylobacterales;f__Sulfurimonadaceae;g__S145-25;s__	0	0	0	0	0	0	124.318	0	29.6891	1.91261
	b10_bin30	d__Bacteria;p__Campylobacterota;c__Campylobacteria;o__Campylobacterales;f__Sulfurimonadaceae;g__SZUA-415;s__	0	0	0	0	0	0	0	0	0	22.7107
	b4_bin2	d__Bacteria;p__Campylobacterota;c__Campylobacteria;o__Campylobacterales;f__Sulfurovaceae;g__Sulfurovum;s__	0	0	12.3452	55.1965	0	0	120.361	0	157.063	0
	S22C1796	d__Bacteria;p__Campylobacterota;c__Campylobacteria;o__Campylobacterales;f__Sulfurovaceae;g__Sulfurovum;s__	0	0	0	0	0	0	0	4.65731	40.6987	0
WL pathway	S19C1556	d__Archaea;p__Halobacteriota;c__Methanosarcinia;o__Methanosarcinales;f__Methanosarcinaceae;g__Methanosarcina;s__	0	0	0	0	0	36.1261	0	0	17.7339	0
	D10_bin.2	d__Archaea;p__Halobacteriota;c__Methanosarcinia;o__Methanotrichales;f__Methanotrichaceae;g__Methanocrinis;s__	0	0	0	0	0	0	0	0	0	540.188
	D10_bin.2	d__Archaea;p__Halobacteriota;c__Methanosarcinia;o__Methanotrichales;f__Methanotrichaceae;g__Methanocrinis;s__	0	0	3.52757	0	0	0	0	0	0	0
	S31C3406	d__Archaea;p__Thermoproteota;c__Bathyarchaeia;o__Bathyarchaeales;f__UBA233;g__SG8-32-3;s__SG8-32-3 sp007050895	0	0	0	0	0	18.1356	0	0	0	0
	S9C542	d__Archaea;p__Thermoproteota;c__Bathyarchaeia;o__RBG-16-48-13;f__GCA-020355125;g__JAOZHK01;s__	0	0	0	0	6.6937	0	0	0	0	0
	b10_bin10	d__Bacteria;p__Desulfobacterota;c__Desulfobacteria;o__Desulfobacterales;f__Desulfosarcinaceae;g__;s__	0.106553	0.286839	0	0	0	0	0	0	0	6.41332
	b10_bin16	d__Bacteria;p__Desulfobacterota;c__Desulfobacteria;o__Desulfobacterales;f__Desulfosarcinaceae;g__;s__	0	0	0	0	0	0	0	134.142	8.38637	0
	g8_bin14	d__Bacteria;p__Desulfobacterota;c__Desulfobacteria;o__Desulfobacterales;f__Desulfosarcinaceae;g__;s__	0	0.22171	0	0	0	0	0	2.72829	10.5225	1.06889
	S20C6713	d__Bacteria;p__Desulfobacterota;c__Desulfobacteria;o__Desulfobacterales;f__Desulfosarcinaceae;g__;s__	1.76638	1.17368	0.406571	9.88258	0.994016	5.91775	0	115.006	0	11.7578
	S20C7028	d__Bacteria;p__Desulfobacterota;c__Desulfobacteria;o__Desulfobacterales;f__Desulfosarcinaceae;g__;s__	0	0.27171	0	0	0.138899	0	0	117.734	0	5.34444
	S8C2031	d__Bacteria;p__Desulfobacterota;c__Desulfobacteria;o__Desulfobacterales;f__Desulfosarcinaceae;g__;s__	0	0.32171	0.813141	0	0	0	0	1.36414	9.78298	3.20666
	S18C1599	d__Bacteria;p__Desulfobacterota;c__Desulfobacteria;o__Desulfobacterales;f__Desulfosarcinaceae;g__Desulfatitalea;s__	0	0	1.32628	0	7.98205	0	0	0	0	0
	b10_bin71	d__Bacteria;p__Desulfobacterota;c__Desulfobacteria;o__Desulfobacterales;f__Desulfosarcinaceae;g__Desulfosarcina;s__	0	0	0.713141	2.70512	1.44016	21.6459	0	0	0	0
	D7_bin.55	d__Bacteria;p__Desulfobacterota;c__Desulfobacteria;o__Desulfobacterales;f__Desulfosarcinaceae;g__Desulfosarcina;s__	0	0.811056	0	0	0	0	0	0	0	0
	D7_bin.55	d__Bacteria;p__Desulfobacterota;c__Desulfobacteria;o__Desulfobacterales;f__Desulfosarcinaceae;g__Desulfosarcina;s__	0.925385	0	7.71639	0	0	0	0	0	0	0
	D8_bin.2	d__Bacteria;p__Desulfobacterota;c__Desulfobacteria;o__Desulfobacterales;f__JAFDCJ01;g__JAFDCJ01;s__	2.89804	0	0	0	4.92858	0	0	0	0	0
	D8_bin.2	d__Bacteria;p__Desulfobacterota;c__Desulfobacteria;o__Desulfobacterales;f__JAFDCJ01;g__JAFDCJ01;s__	0	0.26089	1.01545	12.022	0	0	0	0	0	0
	D10_bin.40	d__Bacteria;p__Desulfobacterota;c__Desulfobacteria;o__Desulfobacterales;f__JAFDDL01;g__;s__	0	0	0	0	0	0	0	0	127.55	0
	D10_bin.40	d__Bacteria;p__Desulfobacterota;c__Desulfobacteria;o__Desulfobacterales;f__JAFDDL01;g__;s__	0	0	1.08433	12.2037	5.19438	7.58788	0	10.2499	0	12.9365
	S1C7964	d__Bacteria;p__Desulfobacterota;c__Desulfobacteria;o__Desulfobacterales;f__JAFDDL01;g__;s__	0.111108	0	5.03346	0	3.25015	0	0	9.56297	1.18928	6.42283
	S3C750	d__Bacteria;p__Desulfobacterota;c__Desulfobacteria;o__Desulfobacterales;f__UBA11574;g__JAAXQD01;s__	0	0	0	0	0	0	0	0	0	1.06889
	S21C946	d__Bacteria;p__Desulfobacterota;c__Desulfobacteria;o__Desulfobacterales;f__UBA11574;g__S5133MH16;s__	0	0	0	0	0.982251	11.2454	0	0	0	0
	b2_bin40	d__Bacteria;p__Desulfobacterota;c__DSM-4660;o__Desulfatiglandales;f__HGW-15;g__G020342025;s__	0	0	0	22.019	0	7.91459	0	0	0	0
	g1_bin34	d__Bacteria;p__Desulfobacterota;c__WTBG01;o__WTBG01;f__WTBG01;g__CALJBY01;s__	0	0	1.40865	0	0	0	0	0	0	3.21142
	S10C899	d__Bacteria;p__Nitrospirota;c__Thermodesulfovibrionia;o__SZUA-242;f__SZUA-242;g__;s__	0	0	0	0	2.04396	0.090197	0	0	0	0
	S15C1485	d__Bacteria;p__Nitrospirota;c__Thermodesulfovibrionia;o__SZUA-242;f__SZUA-242;g__SZUA-242;s__SZUA-242 sp003235715	5.99371	4.12242	3.14662	0	7.66909	12.5658	0	0	33.6183	0
	S15C1485	d__Bacteria;p__Nitrospirota;c__Thermodesulfovibrionia;o__SZUA-242;f__SZUA-242;g__SZUA-242;s__SZUA-242 sp003235716	3.03979	0	11.6298	17.4825	3.80687	0.184877	0	0	0	0
	g7_bin9	d__Bacteria;p__Nitrospirota;c__Thermodesulfovibrionia;o__Thermodesulfovibrionales;f__BMS3Bbin05;g__;s__	0	0	0	0	1.51988	0	0	0	0	0
	S20C3318	d__Bacteria;p__Nitrospirota;c__Thermodesulfovibrionia;o__Thermodesulfovibrionales;f__SM23-35;g__;s__	0	0	0	14.6596	0	0	0	0	0	0
	S4C410	d__Bacteria;p__Nitrospirota;c__Thermodesulfovibrionia;o__UBA6902;f__UBA6902;g__;s__	0	3.22646	1.15213	0	1.09604	0	0	0	0	0
	D4_bin.21	d__Bacteria;p__Nitrospirota;c__Thermodesulfovibrionia;o__UBA6902;f__UBA6902;g__JACRPZ01;s__	0	0	0	0	0	7.72642	0	0	0	0

## Sheet: Table S5
Table S5. Functional annotations for each genome using METABOLIC.
Category	Function	Gene.abbreviation	Gene.name	Hmm.file	Corresponding.KO	Reaction	Substrate	Product	Hmm.detecting.threshold	S10C2660.Hmm.presence	S10C2660.Hit.numbers	S10C2660.Hits	b7_bin47.Hmm.presence	b7_bin47.Hit.numbers	b7_bin47.Hits	g10_bin20.Hmm.presence	g10_bin20.Hit.numbers	g10_bin20.Hits	g11_bin85.Hmm.presence	g11_bin85.Hit.numbers	g11_bin85.Hits	g10_bin25.Hmm.presence	g10_bin25.Hit.numbers	g10_bin25.Hits	g9_bin3.Hmm.presence	g9_bin3.Hit.numbers	g9_bin3.Hits	D10_bin35.Hmm.presence	D10_bin35.Hit.numbers	D10_bin35.Hits	g9_bin55.Hmm.presence	g9_bin55.Hit.numbers	g9_bin55.Hits	g11_bin29.Hmm.presence	g11_bin29.Hit.numbers	g11_bin29.Hits	S11C2643.Hmm.presence	S11C2643.Hit.numbers	S11C2643.Hits	S19C1556.Hmm.presence	S19C1556.Hit.numbers	S19C1556.Hits	S22C14684.Hmm.presence	S22C14684.Hit.numbers	S22C14684.Hits	D10_bin2.Hmm.presence	D10_bin2.Hit.numbers	D10_bin2.Hits	S9C2377.Hmm.presence
Thermophilic specific	Thermophilic specific	rgy	reverse gyrase	TIGR01054.hmm	K03170	Thermophilic specific	N/A	N/A	469.70|full	Absent	0	None	Absent	0	None	Absent	0	None	Absent	0	None	Absent	0	None	Absent	0	None	Absent	0	None	Absent	0	None	Absent	0	None	Absent	0	None	Absent	0	None	Absent	0	None	Absent	0	None	Absent
Amino acid utilization	4-aminobutyrate aminotransferase and related aminotransferases	4-aminobutyrate aminotransferase and related aminotransferases	4-aminobutyrate aminotransferase and related aminotransferases	K00823.hmm, K07250.hmm, K13524.hmm, K14268.hmm, K03918.hmm	K00823, K07250, K13524, K14268, K03918	4-aminobutanoate + 2-oxoglutarate = succinate semialdehyde + L-glutamate [RN:R01648]	4-aminobutanoate; 2-oxoglutarate	succinate semialdehyde; L-glutamate	609.33|domain, 639.10|domain, 436.80|full, 825.23|full, 369.10|full	Present	1	None;None;None;None;S10Ck141_3376682_1	Absent	0	None;None;None;None;None	Absent	0	None;None;None;None;None	Absent	0	None;None;None;None;None	Absent	0	None;None;None;None;None	Absent	0	None;None;None;None;None	Absent	0	None;None;None;None;None	Absent	0	None;None;None;None;None	Absent	0	None;None;None;None;None	Absent	0	None;None;None;None;None	Absent	0	None;None;None;None;None	Absent	0	None;None;None;None;None	Absent	0	None;None;None;None;None	Absent
Amino acid utilization	Aminotransferase class I and II	aminotransferase class I and II	aminotransferase class I and II	K05825.hmm	K05825	L-2-aminoadipate + 2-oxoglutarate = 2-oxoadipate + L-glutamate [RN:R01939]	L-2-aminoadipate; 2-oxoglutarate	2-oxoadipate; L-glutamate	392.87|domain	Absent	0	None	Absent	0	None	Absent	0	None	Absent	0	None	Present	1	g10_bin25_k141_2341648_length_3718_cov_15.5790_4	Present	1	g9_bin3_k141_1414770_length_25990_cov_16.2964_4	Present	2	D10_bin.35_k141_6153343_length_494456_cov_60.3973_90,D10_bin.35_k141_1097624_length_625796_cov_66.0638_22	Present	1	g9_bin55_k141_3912104_length_16696_cov_12.7548_19	Present	1	g11_bin29_k141_5304730_length_2181_cov_6.0000_1	Absent	0	None	Absent	0	None	Absent	0	None	Absent	0	None	Present
Amino acid utilization	Phosphoserine aminotransferase	phosphoserine aminotransferase	phosphoserine aminotransferase	K00831.hmm	K00831	O-phospho-L-serine + 2-oxoglutarate = 3-phosphooxypyruvate + L-glutamate [RN:R04173]; 4-phosphooxy-L-threonine + 2-oxoglutarate = (3R)-3-hydroxy-2-oxo-4-phosphooxybutanoate + L-glutamate [RN:R05085]	O-phospho-L-serine; 2-oxoglutarate; 4-phosphooxy-L-threonine	3-phosphooxypyruvate; L-glutamate; (3R)-3-hydroxy-2-oxo-4-phosphooxybutanoate	137.97|full	Absent	0	None	Absent	0	None	Absent	0	None	Absent	0	None	Absent	0	None	Absent	0	None	Absent	0	None	Absent	0	None	Absent	0	None	Absent	0	None	Absent	0	None	Present	1	S22Ck141_3626951_11	Absent	0	None	Absent
Amino acid utilization	Ornithine/acetylornithine aminotransferase	ornithine/acetylornithine aminotransferase	ornithine/acetylornithine aminotransferase	K00819.hmm, K00821.hmm, K05830.hmm, K00840.hmm	K00819, K00821, K05830, K00840	L-ornithine + a 2-oxo carboxylate = L-glutamate 5-semialdehyde + an L-amino acid [RN:R01343]	L-ornithine; 2-oxo carboxylate	L-glutamate 5-semialdehyde; L-amino acid	490.03|full, 483.83|domain, 505.00|domain, 704.00|domain	Present	2	S10Ck141_6327808_3;None;S10Ck141_3753412_5;None	Present	1	b7_bin47_k141_2057492_length_26840_cov_13.8637_14;None;None;None	Absent	0	None;None;None;None	Present	1	g11_bin85_k141_516449_length_22940_cov_14.0000_4;None;None;None	Present	1	None;g10_bin25_k141_4066498_length_24951_cov_17.7346_8;None;None	Present	1	None;g9_bin3_k141_219931_length_75664_cov_19.3021_58;None;None	Present	1	None;D10_bin.35_k141_1161359_length_123908_cov_60.0171_52;None;None	Present	1	None;g9_bin55_k141_648154_length_12818_cov_17.3390_10;None;None	Present	1	None;g11_bin29_k141_460305_length_3717_cov_8.7287_2;None;None	Absent	0	None;None;None;None	Present	1	None;S19Ck141_732354_4;None;None	Present	1	None;S22Ck141_5981612_24;None;None	Absent	0	None;None;None;None	Present
Amino acid utilization	Branched-chain amino acid aminotransferase/4-amino-4-deoxychorismate lyase	branched-chain amino acid aminotransferase/4-amino-4-deoxychorismate lyase	branched-chain amino acid aminotransferase/4-amino-4-deoxychorismate lyase	K00826.hmm, K02619.hmm, K03342.hmm	K00826, K02619, K03342	L-leucine + 2-oxoglutarate = 4-methyl-2-oxopentanoate + L-glutamate [RN:R01090]	L-leucine; 2-oxoglutarate	4-methyl-2-oxopentanoate; L-glutamate	188.77|full, 187.00|full, 522.93|full	Present	1	S10Ck141_6405435_3;None;None	Present	1	b7_bin47_k141_232090_length_5660_cov_16.4939_6;None;None	Present	1	g10_bin20_k141_2003575_length_76563_cov_16.1586_10;None;None	Present	1	g11_bin85_k141_99593_length_102333_cov_16.1392_29;None;None	Absent	0	None;None;None	Absent	0	None;None;None	Present	1	D10_bin.35_k141_1003805_length_64801_cov_61.9280_11;None;None	Present	1	g9_bin55_k141_1932033_length_7258_cov_11.5799_7;None;None	Present	1	g11_bin29_k141_3253480_length_7458_cov_9.4133_4;None;None	Absent	0	None;None;None	Present	1	S19Ck141_920076_5;None;None	Present	1	S22Ck141_6190368_5;None;None	Present	1	D10_bin.2_k141_6730960_length_2561_cov_9.0000_3;None;None	Present
Amino acid utilization	Aspartate/tyrosine/aromatic aminotransferase	aspartate/tyrosine/aromatic aminotransferase	aspartate/tyrosine/aromatic aminotransferase	K00812.hmm, K00813.hmm, K11358.hmm, K00832.hmm	K00812, K00813, K11358, K00832	L-aspartate + 2-oxoglutarate = oxaloacetate + L-glutamate [RN:R00355]	L-aspartate; 2-oxoglutarate	oxaloacetate; L-glutamate	464.33|full, 530.40|full, 342.60|full, 553.10|full	Absent	0	None;None;None;None	Absent	0	None;None;None;None	Absent	0	None;None;None;None	Absent	0	None;None;None;None	Absent	0	None;None;None;None	Absent	0	None;None;None;None	Present	1	D10_bin.35_k141_1097624_length_625796_cov_66.0638_201;None;None;None	Absent	0	None;None;None;None	Absent	0	None;None;None;None	Present	1	S11Ck141_2688037_2;None;None;None	Present	1	S19Ck141_512541_4;None;None;None	Present	1	S22Ck141_1715496_29;None;None;None	Absent	0	None;None;None;None	Absent
Amino acid utilization	Histidinol-phosphate/aromatic aminotransferase	histidinol-phosphate/aromatic aminotransferase	histidinol-phosphate/aromatic aminotransferase	K00817.hmm	K00817	L-histidinol phosphate + 2-oxoglutarate = 3-(imidazol-4-yl)-2-oxopropyl phosphate + L-glutamate [RN:R03243]	L-histidinol phosphate; 2-oxoglutarate	3-(imidazol-4-yl)-2-oxopropyl phosphate; L-glutamate	289.63|full	Absent	0	None	Present	1	b7_bin47_k141_1796636_length_40103_cov_16.0504_34	Present	1	g10_bin20_k141_1719698_length_13964_cov_17.1694_5	Present	1	g11_bin85_k141_4377272_length_27638_cov_14.3393_19	Present	1	g10_bin25_k141_4066498_length_24951_cov_17.7346_9	Present	1	g9_bin3_k141_219931_length_75664_cov_19.3021_57	Present	1	D10_bin.35_k141_1161359_length_123908_cov_60.0171_51	Present	1	g9_bin55_k141_648154_length_12818_cov_17.3390_8	Absent	0	None	Present	1	S11Ck141_881352_2	Present	1	S19Ck141_732354_5	Present	1	S22Ck141_5981612_23	Absent	0	None	Present
Amino acid utilization	Serine-pyruvate aminotransferase/archaeal aspartate aminotransferase	serine-pyruvate aminotransferase/archaeal aspartate aminotransferase	serine-pyruvate aminotransferase/archaeal aspartate aminotransferase	K00830.hmm	K00830	L-alanine + glyoxylate = pyruvate + glycine [RN:R00369]	L-alanine; glyoxylate	pyruvate; glycine	418.23|domain	Absent	0	None	Absent	0	None	Absent	0	None	Absent	0	None	Absent	0	None	Absent	0	None	Absent	0	None	Absent	0	None	Absent	0	None	Absent	0	None	Absent	0	None	Absent	0	None	Absent	0	None	Absent
Ethanol fermentation	Acetate => Acetaldehyde	acetate => acetaldehyde	acetate => acetaldehyde	K00129.hmm, K00138.hmm	K00129, K00138	an aldehyde + NAD(P)+ + H2O = a carboxylate + NAD(P)H + H+ [RN:R00538 R00634]	aldehyde; NAD+; NADP+; H2O	carboxylate; NADH; NADPH; H+	764.63|full, 807.77|domain	Absent	0	None;None	Absent	0	None;None	Absent	0	None;None	Absent	0	None;None	Absent	0	None;None	Absent	0	None;None	Absent	0	None;None	Absent	0	None;None	Absent	0	None;None	Absent	0	None;None	Absent	0	None;None	Absent	0	None;None	Absent	0	None;None	Absent
Ethanol fermentation	Acetaldehyde => Ethanol	acetaldehyde => ethanol	acetaldehyde => ethanol	K13954.hmm, K00001.hmm, K04072.hmm, K00114.hmm, K00002.hmm, K04022.hmm, K22473.hmm	K13954, K00001, K04072, K00114, K00002, K04022, K22473	a primary alcohol + NAD+ = an aldehyde + NADH + H+ [RN:R00623]; a secondary alcohol + NAD+ = a ketone + NADH + H+ [RN:R00624]	primary alcohol; NAD+; secondary alcohol	aldehyde; NADH; H+; ketone	504.00|domain, 336.20|domain, 644.33|full, 652.23|domain, 406.57|full, 471.53|full, 1290.63|full	Absent	0	None;None;None;None;None;None;None	Absent	0	None;None;None;None;None;None;None	Absent	0	None;None;None;None;None;None;None	Absent	0	None;None;None;None;None;None;None	Absent	0	None;None;None;None;None;None;None	Absent	0	None;None;None;None;None;None;None	Absent	0	None;None;None;None;None;None;None	Absent	0	None;None;None;None;None;None;None	Absent	0	None;None;None;None;None;None;None	Absent	0	None;None;None;None;None;None;None	Present	1	S19Ck141_3192828_5;None;None;None;None;None;None	Present	1	S22Ck141_5712255_43;None;None;None;None;None;None	Absent	0	None;None;None;None;None;None;None	Absent
Fatty acid degradation	Fatty acid degradation	acyl-CoA dehydrogenase	acyl-CoA dehydrogenase	K00249.hmm, K00255.hmm, K06445.hmm, K06446.hmm, K09456.hmm, K09478.hmm, K11410.hmm, K15980.hmm, K18244.hmm	K00249, K00255, K06445, K06446, K09456, K09478, K11410, K15980, K18244	a acyl-CoA + electron-transfer flavoprotein = a trans-2,3-dehydroacyl-CoA + reduced electron-transfer flavoprotein [RN:R00392]	acyl-CoA; electron-transfer flavoprotein	trans-2,3-dehydroacyl-CoA; reduced electron-transfer flavoprotein	318.80|domain, 575.20|full, 427.00|full, 490.30|domain, 461.93|full, 500.07|full, 510.67|domain, 782.47|full, 576.53|domain	Present	3	S10Ck141_3883569_22,S10Ck141_6327808_46,S10Ck141_5055335_2;None;None;None;None;None;None;None;None	Present	4	b7_bin47_k141_7483439_length_23841_cov_15.0895_9,b7_bin47_k141_442628_length_27605_cov_16.8946_5,b7_bin47_k141_4065035_length_26879_cov_14.7161_16,b7_bin47_k141_4103019_length_15337_cov_15.9965_5;None;None;None;None;None;None;None;None	Present	2	g10_bin20_k141_2608406_length_120076_cov_14.9988_19,g10_bin20_k141_217841_length_15973_cov_12.0150_3;None;None;None;None;None;None;None;None	Present	2	g11_bin85_k141_2448406_length_115687_cov_14.7307_9,g11_bin85_k141_112484_length_188963_cov_14.1439_130;None;None;None;None;None;None;None;None	Absent	0	None;None;None;None;None;None;None;None;None	Absent	0	None;None;None;None;None;None;None;None;None	Absent	0	None;None;None;None;None;None;None;None;None	Absent	0	None;None;None;None;None;None;None;None;None	Absent	0	None;None;None;None;None;None;None;None;None	Absent	0	None;None;None;None;None;None;None;None;None	Absent	0	None;None;None;None;None;None;None;None;None	Absent	0	None;None;None;None;None;None;None;None;None	Absent	0	None;None;None;None;None;None;None;None;None	Absent
Aromatics degradation	Protocatechuate/Catechol degradation	catA	catechol 1,2-dioxygenase	K03381.hmm	K03381	catechol + O2 = cis,cis-muconate [RN:R00817]	catechol; O2	cis,cis-muconate	343.50|domain	Absent	0	None	Absent	0	None	Absent	0	None	Absent	0	None	Absent	0	None	Absent	0	None	Absent	0	None	Absent	0	None	Absent	0	None	Absent	0	None	Absent	0	None	Absent	0	None	Absent	0	None	Absent
Aromatics degradation	Phenol => Benzoyl-CoA	ubiX	flavin prenyltransferase	K03186.hmm	K03186	dimethylallyl phosphate + FMNH2 = prenylated FMNH2 + phosphate [RN:R11225]	dimethylallyl phosphate; FMNH2	prenylated FMNH2; phosphate	125.70|full	Present	1	S10Ck141_1569668_17	Present	1	b7_bin47_k141_2101642_length_45454_cov_16.8645_37	Absent	0	None	Present	1	g11_bin85_k141_3513166_length_21447_cov_13.7150_17	Present	1	g10_bin25_k141_5306284_length_18397_cov_19.9273_11	Present	1	g9_bin3_k141_5508342_length_10612_cov_17.9838_4	Present	1	D10_bin.35_k141_6153343_length_494456_cov_60.3973_246	Present	2	g9_bin55_k141_6670397_length_2869_cov_14.5792_1,g9_bin55_k141_5329540_length_4947_cov_17.4216_5	Present	1	g11_bin29_k141_6017271_length_4998_cov_13.0000_3	Present	1	S11Ck141_5770962_4	Present	1	S19Ck141_4675804_3	Present	1	S22Ck141_6563305_13	Present	1	D10_bin.2_k141_4945573_length_4388_cov_8.0000_4	Present
Aromatics degradation	Phenol => Benzoyl-CoA	bsdC	vanillate/4-hydroxybenzoate decarboxylase subunit C	K01612.hmm	K01612	4-hydroxybenzoate = phenol + CO2 [RN:R01238]	4-hydroxybenzoate	phenol; CO2	574.80|full	Absent	0	None	Absent	0	None	Absent	0	None	Absent	0	None	Absent	0	None	Absent	0	None	Absent	0	None	Absent	0	None	Absent	0	None	Absent	0	None	Absent	0	None	Absent	0	None	Absent	0	None	Absent
Aromatics degradation	Benzoyl-CoA reduction	bcrC	benzoyl-CoA reductase subunit C	K04112.hmm	K04112	cyclohexa-1,5-diene-1-carbonyl-CoA + oxidized ferredoxin + 2 ADP + 2 phosphate = benzoyl-CoA + reduced ferredoxin + 2 ATP + 2 H2O [RN:R02451]	cyclohexa-1,5-diene-1-carbonyl-CoA; oxidized ferredoxin; ADP; phosphate	benzoyl-CoA; reduced ferredoxin; ATP; H2O	370.00|full	Absent	0	None	Present	1	b7_bin47_k141_2916297_length_56832_cov_14.8421_16	Absent	0	None	Absent	0	None	Absent	0	None	Absent	0	None	Absent	0	None	Absent	0	None	Absent	0	None	Absent	0	None	Absent	0	None	Absent	0	None	Absent	0	None	Absent
Aromatics degradation	Benzoyl-CoA reduction	bcrB	benzoyl-CoA reductase subunit B	K04113.hmm	K04113	cyclohexa-1,5-diene-1-carbonyl-CoA + oxidized ferredoxin + 2 ADP + 2 phosphate = benzoyl-CoA + reduced ferredoxin + 2 ATP + 2 H2O [RN:R02451]	cyclohexa-1,5-diene-1-carbonyl-CoA; oxidized ferredoxin; ADP; phosphate	benzoyl-CoA; reduced ferredoxin; ATP; H2O	317.33|full	Absent	0	None	Present	1	b7_bin47_k141_2916297_length_56832_cov_14.8421_15	Absent	0	None	Absent	0	None	Absent	0	None	Absent	0	None	Absent	0	None	Absent	0	None	Absent	0	None	Absent	0	None	Absent	0	None	Absent	0	None	Absent	0	None	Absent
Aromatics degradation	Benzoyl-CoA reduction	bcrA	benzoyl-CoA reductase subunit A	K04114.hmm	K04114	cyclohexa-1,5-diene-1-carbonyl-CoA + oxidized ferredoxin + 2 ADP + 2 phosphate = benzoyl-CoA + reduced ferredoxin + 2 ATP + 2 H2O [RN:R02451]	cyclohexa-1,5-diene-1-carbonyl-CoA; oxidized ferredoxin; ADP; phosphate	benzoyl-CoA; reduced ferredoxin; ATP; H2O	396.30|full	Absent	0	None	Present	1	b7_bin47_k141_2916297_length_56832_cov_14.8421_13	Absent	0	None	Absent	0	None	Absent	0	None	Absent	0	None	Absent	0	None	Absent	0	None	Absent	0	None	Absent	0	None	Absent	0	None	Absent	0	None	Absent	0	None	Absent
Aromatics degradation	Benzoyl-CoA reduction	bcrD	benzoyl-CoA reductase subunit D	K04115.hmm	K04115	cyclohexa-1,5-diene-1-carbonyl-CoA + oxidized ferredoxin + 2 ADP + 2 phosphate = benzoyl-CoA + reduced ferredoxin + 2 ATP + 2 H2O [RN:R02451]	cyclohexa-1,5-diene-1-carbonyl-CoA; oxidized ferredoxin; ADP; phosphate	benzoyl-CoA; reduced ferredoxin; ATP; H2O	296.30|full	Absent	0	None	Present	1	b7_bin47_k141_2916297_length_56832_cov_14.8421_14	Absent	0	None	Absent	0	None	Absent	0	None	Absent	0	None	Absent	0	None	Absent	0	None	Absent	0	None	Absent	0	None	Absent	0	None	Absent	0	None	Absent	0	None	Absent
Complex carbon degradation	Cellulose degrading	cellobiosidase	cellobiosidase	K19668.hmm	K19668	Hydrolysis of (1->4)-beta-D-glucosidic linkages in cellulose and cellotetraose, releasing cellobiose from the non-reducing ends of the chains	N/A	N/A	225.47|domain	Absent	0	None	Absent	0	None	Absent	0	None	Absent	0	None	Absent	0	None	Absent	0	None	Absent	0	None	Absent	0	None	Absent	0	None	Absent	0	None	Absent	0	None	Absent	0	None	Absent	0	None	Absent
Complex carbon degradation	Cellulose degrading	cellulase	cellulase	K01179.hmm, K20542.hmm	K01179, K20542	Endohydrolysis of (1->4)-beta-D-glucosidic linkages in cellulose, lichenin and cereal beta-D-glucans	N/A	N/A	27.30|domain, 152.20|full	Absent	0	None;None	Absent	0	None;None	Absent	0	None;None	Absent	0	None;None	Absent	0	None;None	Absent	0	None;None	Absent	0	None;None	Absent	0	None;None	Absent	0	None;None	Absent	0	None;None	Absent	0	None;None	Absent	0	None;None	Absent	0	None;None	Absent
Complex carbon degradation	Cellulose degrading	beta-glucosidase	beta-glucosidase	K01188.hmm, K05349.hmm, K05350.hmm	K01188, K05349, K05350	Hydrolysis of terminal, non-reducing beta-D-glucosyl residues with release of beta-D-glucose	N/A	N/A	695.13|domain, 314.90|full, 584.90|domain	Present	2	None;S10Ck141_4344912_6,S10Ck141_5830059_4;None	Present	3	None;b7_bin47_k141_7251020_length_37072_cov_15.3270_9,b7_bin47_k141_4065035_length_26879_cov_14.7161_19;b7_bin47_k141_5894732_length_36161_cov_17.1953_9	Present	3	None;g10_bin20_k141_815838_length_47905_cov_15.2303_42,g10_bin20_k141_2157893_length_52786_cov_15.9921_9,g10_bin20_k141_1360195_length_17633_cov_14.7236_1;None	Present	4	None;g11_bin85_k141_3781906_length_79257_cov_16.2133_5,g11_bin85_k141_5896416_length_13933_cov_14.1386_10,g11_bin85_k141_861247_length_11579_cov_17.3586_1;g11_bin85_k141_444834_length_12775_cov_12.2501_11	Absent	0	None;None;None	Absent	0	None;None;None	Absent	0	None;None;None	Absent	0	None;None;None	Absent	0	None;None;None	Absent	0	None;None;None	Absent	0	None;None;None	Absent	0	None;None;None	Absent	0	None;None;None	Absent
Complex carbon degradation	Hemicullulose debranching	arabinosidase	arabinosidase	K01209.hmm, K15921.hmm	K01209, K15921	Hydrolysis of terminal non-reducing alpha-L-arabinofuranoside residues in alpha-L-arabinosides.	N/A	N/A	96.47|full, 225.70|domain	Absent	0	None;None	Present	1	b7_bin47_k141_1051677_length_17575_cov_14.3236_11;None	Absent	0	None;None	Absent	0	None;None	Absent	0	None;None	Absent	0	None;None	Absent	0	None;None	Absent	0	None;None	Absent	0	None;None	Absent	0	None;None	Absent	0	None;None	Absent	0	None;None	Absent	0	None;None	Absent
Complex carbon degradation	Hemicullulose debranching	beta-glucuronidase	beta-glucuronidase	K01195.hmm	K01195	a beta-D-glucuronoside + H2O = D-glucuronate + an alcohol [RN:R01478]	beta-D-glucuronoside; H2O	D-glucuronate; alcohol	403.53|full	Absent	0	None	Present	1	b7_bin47_k141_1295476_length_8980_cov_13.3354_1	Absent	0	None	Absent	0	None	Absent	0	None	Absent	0	None	Absent	0	None	Absent	0	None	Absent	0	None	Absent	0	None	Absent	0	None	Absent	0	None	Absent	0	None	Absent
Complex carbon degradation	Hemicullulose debranching	alpha-L-rhamnosidase	alpha-L-rhamnosidase	K05989.hmm	K05989	Hydrolysis of terminal non-reducing alpha-L-rhamnose residues in alpha-L-rhamnosides	N/A	N/A	173.10|domain	Absent	0	None	Present	1	b7_bin47_k141_6512695_length_14504_cov_14.9948_3	Present	2	g10_bin20_k141_805992_length_59819_cov_15.5359_1,g10_bin20_k141_4243634_length_36253_cov_16.1352_31	Present	1	g11_bin85_k141_4855672_length_48489_cov_14.9768_21	Absent	0	None	Absent	0	None	Absent	0	None	Absent	0	None	Absent	0	None	Absent	0	None	Absent	0	None	Absent	0	None	Absent	0	None	Absent
Complex carbon degradation	Endohemicellulases	mannan endo-1,4-beta-mannosidase	mannan endo-1,4-beta-mannosidase	K01218.hmm, K19355.hmm	K01218, K19355	Random hydrolysis of (1->4)-beta-D-mannosidic linkages in mannans, galactomannans and glucomannans [RN:R08612]	N/A	N/A	78.93|domain, 100.53|full	Absent	0	None;None	Absent	0	None;None	Absent	0	None;None	Absent	0	None;None	Absent	0	None;None	Absent	0	None;None	Absent	0	None;None	Absent	0	None;None	Absent	0	None;None	Absent	0	None;None	Absent	0	None;None	Absent	0	None;None	Absent	0	None;None	Absent
Complex carbon degradation	Endohemicellulases	alpha-D-xyloside xylohydrolase	alpha-D-xyloside xylohydrolase	K01811.hmm	K01811	Hydrolysis of terminal, non-reducing alpha-D-xylose residues with release of alpha-D-xylose.	N/A	N/A	621.53|domain	Absent	0	None	Absent	0	None	Absent	0	None	Absent	0	None	Absent	0	None	Absent	0	None	Absent	0	None	Absent	0	None	Absent	0	None	Absent	0	None	Absent	0	None	Absent	0	None	Absent	0	None	Absent
Complex carbon degradation	Other oligosaccharide degrading	beta-xylosidase	beta-xylosidase	K01198.hmm	K01198	Hydrolysis of (1->4)-beta-D-xylans, to remove successive D-xylose residues from the non-reducing termini	N/A	N/A	184.60|domain	Absent	0	None	Absent	0	None	Absent	0	None	Absent	0	None	Absent	0	None	Absent	0	None	Absent	0	None	Absent	0	None	Absent	0	None	Absent	0	None	Absent	0	None	Absent	0	None	Absent	0	None	Absent
Complex carbon degradation	Other oligosaccharide degrading	beta-mannosidase	beta-mannosidase	K01192.hmm	K01192	Hydrolysis of terminal, non-reducing beta-D-mannose residues in beta-D-mannosides [RN:R08613]	N/A	N/A	406.10|full	Absent	0	None	Present	2	b7_bin47_k141_5674192_length_18354_cov_14.9829_1,b7_bin47_k141_4843156_length_15620_cov_17.0701_1	Present	1	g10_bin20_k141_3555570_length_70653_cov_14.9511_44	Present	1	g11_bin85_k141_672205_length_31170_cov_13.4009_12	Absent	0	None	Absent	0	None	Absent	0	None	Absent	0	None	Absent	0	None	Absent	0	None	Absent	0	None	Absent	0	None	Absent	0	None	Absent
Complex carbon degradation	Other oligosaccharide degrading	beta-galactosidase	beta-galactosidase	K01190.hmm, K12111.hmm, K12308.hmm	K01190, K12111, K12308	Hydrolysis of terminal non-reducing beta-D-galactose residues in beta-D-galactosides	N/A	N/A	382.13|full, 1274.03|domain, 225.67|domain	Present	1	S10Ck141_1322457_7;None;None	Present	1	b7_bin47_k141_2741299_length_40580_cov_17.4768_23;None;None	Present	2	g10_bin20_k141_1850780_length_72580_cov_14.9880_61,g10_bin20_k141_1198645_length_99685_cov_15.6067_81;None;None	Present	2	g11_bin85_k141_5677739_length_19210_cov_13.9252_20,g11_bin85_k141_2526910_length_75664_cov_14.3224_45;None;None	Absent	0	None;None;None	Absent	0	None;None;None	Absent	0	None;None;None	Absent	0	None;None;None	Absent	0	None;None;None	Absent	0	None;None;None	Absent	0	None;None;None	Absent	0	None;None;None	Absent	0	None;None;None	Absent
Complex carbon degradation	Amylolytic enzymes	alpha-amylase	alpha-amylase	K01176.hmm, K05343.hmm, K07405.hmm	K01176, K05343, K07405	Endohydrolysis of (1->4)-alpha-D-glucosidic linkages in polysaccharides containing three or more (1->4)-alpha-linked D-glucose units	N/A	N/A	252.60|domain, 495.17|domain, 344.03|full	Absent	0	None;None;None	Absent	0	None;None;None	Absent	0	None;None;None	Absent	0	None;None;None	Absent	0	None;None;None	Absent	0	None;None;None	Absent	0	None;None;None	Absent	0	None;None;None	Absent	0	None;None;None	Present	1	None;None;S11Ck141_655649_2	Present	1	None;None;S19Ck141_2254753_7	Present	1	None;None;S22Ck141_3980328_5	Present	1	None;None;D10_bin.2_k141_871131_length_2142_cov_7.0000_2	Present
Complex carbon degradation	Amylolytic enzymes	glucoamylase	glucoamylase	K01178.hmm	K01178	Hydrolysis of terminal (1->4)-linked alpha-D-glucose residues successively from non-reducing ends of the chains with release of beta-D-glucose	N/A	N/A	152.77|full	Absent	0	None	Absent	0	None	Absent	0	None	Absent	0	None	Absent	0	None	Absent	0	None	Absent	0	None	Absent	0	None	Absent	0	None	Present	2	S11Ck141_655649_4,S11Ck141_2157735_3	Present	2	S19Ck141_3130612_5,S19Ck141_2254753_5	Present	1	S22Ck141_3980328_7	Absent	0	None	Absent
Complex carbon degradation	Amylolytic enzymes	pullulanase	pullulanase	K01200.hmm	K01200	Hydrolysis of (1->6)-alpha-D-glucosidic linkages in pullulan, amylopectin and glycogen, and in the alpha- and beta-limit dextrins of amylopectin and glycogen	N/A	N/A	390.57|domain	Absent	0	None	Absent	0	None	Absent	0	None	Absent	0	None	Absent	0	None	Absent	0	None	Absent	0	None	Absent	0	None	Absent	0	None	Absent	0	None	Absent	0	None	Absent	0	None	Absent	0	None	Absent
Complex carbon degradation	Amylolytic enzymes	isoamylase	isoamylase	K01214.hmm	K01214	Hydrolysis of (1->6)-alpha-D-glucosidic branch linkages in glycogen, amylopectin and their beta-limit dextrins	N/A	N/A	962.67|full	Absent	0	None	Absent	0	None	Absent	0	None	Absent	0	None	Absent	0	None	Absent	0	None	Absent	0	None	Absent	0	None	Absent	0	None	Absent	0	None	Absent	0	None	Absent	0	None	Absent	0	None	Absent
Complex carbon degradation	Chitin degrading	chitiniase	chitiniase	K01183.hmm, K13381.hmm	K01183, K13381	Random endo-hydrolysis of N-acetyl-beta-D-glucosaminide (1->4)-beta-linkages in chitin and chitodextrins	N/A	N/A	121.47|full, 339.03|domain	Absent	0	None;None	Absent	0	None;None	Absent	0	None;None	Absent	0	None;None	Absent	0	None;None	Absent	0	None;None	Absent	0	None;None	Absent	0	None;None	Absent	0	None;None	Absent	0	None;None	Absent	0	None;None	Absent	0	None;None	Absent	0	None;None	Absent
Complex carbon degradation	Chitin degrading	hexosaminidase	hexosaminidase	K01207.hmm, K12373.hmm, K14459.hmm	K01207, K12373, K14459	Hydrolysis of terminal non-reducing N-acetyl-D-hexosamine residues in N-acetyl-beta-D-hexosaminides	N/A	N/A	253.67|domain, 86.50|full, 200.80|full	Absent	0	None;None;None	Present	2	None;b7_bin47_k141_5738109_length_11341_cov_15.8900_3,b7_bin47_k141_7450588_length_34540_cov_14.9942_18;None	Present	2	None;g10_bin20_k141_1879591_length_47631_cov_13.1980_41,g10_bin20_k141_2090935_length_6797_cov_10.8160_1;None	Present	2	None;g11_bin85_k141_112484_length_188963_cov_14.1439_173,g11_bin85_k141_5477868_length_46782_cov_14.8761_39;None	Absent	0	None;None;None	Absent	0	None;None;None	Absent	0	None;None;None	Absent	0	None;None;None	Absent	0	None;None;None	Absent	0	None;None;None	Absent	0	None;None;None	Absent	0	None;None;None	Absent	0	None;None;None	Absent
Fermentation	Pyruvate oxidation	porA	pyruvate ferredoxin oxidoreductase alpha subunit	K00169.hmm	K00169	pyruvate + CoA + 2 oxidized ferredoxin = acetyl-CoA + CO2 + 2 reduced ferredoxin + 2 H+ [RN:R01196]	pyruvate; CoA; oxidized ferredoxin	acetyl-CoA; CO2; reduced ferredoxin; H+	299.20|full	Present	1	S10Ck141_6262699_15	Present	3	b7_bin47_k141_728747_length_48145_cov_15.2023_21,b7_bin47_k141_6452961_length_52125_cov_15.9024_50,b7_bin47_k141_5379858_length_21179_cov_14.9545_14	Present	3	g10_bin20_k141_161230_length_66087_cov_15.7727_39,g10_bin20_k141_2931032_length_62575_cov_15.0417_25,g10_bin20_k141_1972708_length_12035_cov_16.5497_2	Present	4	g11_bin85_k141_5831383_length_10440_cov_10.0000_3,g11_bin85_k141_255946_length_13978_cov_15.6136_12,g11_bin85_k141_1513059_length_31229_cov_13.9879_29,g11_bin85_k141_5961770_length_16898_cov_14.0544_10	Present	2	g10_bin25_k141_2258482_length_8298_cov_16.9604_3,g10_bin25_k141_4857902_length_8562_cov_16.5719_7	Present	2	g9_bin3_k141_394618_length_29204_cov_16.7377_10,g9_bin3_k141_3800317_length_16535_cov_16.9234_9	Present	2	D10_bin.35_k141_1418864_length_268016_cov_63.9994_93,D10_bin.35_k141_6631072_length_163366_cov_64.2675_140	Present	1	g9_bin55_k141_6757380_length_8486_cov_12.0087_6	Present	2	g11_bin29_k141_6174005_length_3251_cov_6.7524_3,g11_bin29_k141_2579740_length_3528_cov_6.3345_3	Present	1	S11Ck141_5566985_2	Present	1	S19Ck141_5126576_7	Present	1	S22Ck141_4966593_4	Present	1	D10_bin.2_k141_1988516_length_3487_cov_8.0000_2	Present
Fermentation	Alcohol utilization	adh	alcohol dehydrogenase	K00001.hmm	K00001	a primary alcohol + NAD+ = an aldehyde + NADH + H+ [RN:R00623]; a secondary alcohol + NAD+ = a ketone + NADH + H+ [RN:R00624]	primary alcohol; NAD+; secondary alcohol	aldehyde; NADH; H+; ketone	336.20|domain	Absent	0	None	Absent	0	None	Absent	0	None	Absent	0	None	Absent	0	None	Absent	0	None	Absent	0	None	Absent	0	None	Absent	0	None	Absent	0	None	Absent	0	None	Absent	0	None	Absent	0	None	Absent
Fermentation	Lactate utilization	ldh	L-lactate dehydrogenase	K00016.hmm	K00016	(S)-lactate + NAD+ = pyruvate + NADH + H+ [RN:R00703]	(S)-lactate; NAD+	pyruvate; NADH; H+	317.10|full	Absent	0	None	Absent	0	None	Absent	0	None	Absent	0	None	Absent	0	None	Absent	0	None	Absent	0	None	Absent	0	None	Absent	0	None	Absent	0	None	Absent	0	None	Absent	0	None	Absent	0	None	Absent
Fermentation	Acetogenesis	acdA	acetyl coenzyme A synthetase (ADP forming), alpha domain	TIGR02717.hmm	K01905	ATP + acetate + CoA = ADP + phosphate + acetyl-CoA [RN:R00229]	ATP; acetate; CoA	ADP; phosphate; acetyl-CoA	463.00|full	Present	2	S10Ck141_3120534_17,S10Ck141_3218819_39	Present	1	b7_bin47_k141_1136926_length_7959_cov_14.4375_7	Present	1	g10_bin20_k141_1005246_length_20874_cov_13.8647_13	Absent	0	None	Present	1	g10_bin25_k141_2420236_length_2792_cov_11.0000_2	Present	1	g9_bin3_k141_2861505_length_9942_cov_16.1157_8	Present	2	D10_bin.35_k141_1532896_length_275394_cov_66.4960_248,D10_bin.35_k141_838277_length_113589_cov_63.0214_42	Present	1	g9_bin55_k141_1409403_length_10352_cov_16.7715_2	Absent	0	None	Absent	0	None	Absent	0	None	Absent	0	None	Absent	0	None	Absent
Fermentation	Acetogenesis	ack	acetate kinase	TIGR00016.hmm	K00925	ATP + acetate = ADP + acetyl phosphate [RN:R00315]	ATP; acetate	ADP; acetyl phosphate	146.10|full	Absent	0	None	Absent	0	None	Absent	0	None	Absent	0	None	Absent	0	None	Absent	0	None	Absent	0	None	Absent	0	None	Absent	0	None	Present	1	S11Ck141_5944210_5	Present	2	S19Ck141_3535102_4,S19Ck141_4531612_1	Present	1	S22Ck141_3359419_1	Absent	0	None	Absent
Fermentation	Acetogenesis	pta	phosphate acetyltransferase	TIGR00651.hmm	K00625	acetyl-CoA + phosphate = CoA + acetyl phosphate [RN:R00230]	acetyl-CoA; phosphate	CoA; acetyl phosphate	205.40|full	Absent	0	None	Absent	0	None	Absent	0	None	Absent	0	None	Absent	0	None	Absent	0	None	Absent	0	None	Absent	0	None	Absent	0	None	Present	1	S11Ck141_5944210_4	Present	1	S19Ck141_3535102_3	Present	1	S22Ck141_3359419_2	Absent	0	None	Absent
Fermentation	Acetate to acetyl-CoA	acs	acetyl-CoA synthetase	TIGR02188.hmm	K01895	ATP + acetate + CoA = AMP + diphosphate + acetyl-CoA [RN:R00235]	ATP; acetate; CoA	AMP; diphosphate; acetyl-CoA	684.65|full	Present	1	S10Ck141_4302259_3	Absent	0	None	Present	1	g10_bin20_k141_1198645_length_99685_cov_15.6067_53	Present	1	g11_bin85_k141_1641102_length_56585_cov_15.0839_9	Present	1	g10_bin25_k141_3385463_length_12594_cov_12.8915_8	Present	1	g9_bin3_k141_6762378_length_23383_cov_17.9249_15	Present	1	D10_bin.35_k141_1418864_length_268016_cov_63.9994_140	Present	1	g9_bin55_k141_901844_length_13336_cov_15.2416_11	Present	1	g11_bin29_k141_2498224_length_5398_cov_8.0000_5	Absent	0	None	Absent	0	None	Absent	0	None	Absent	0	None	Present
Fermentation	Pyruvate <=> acetyl-CoA + formate	pflD	formate C-acetyltransferase	K00656.hmm	K00656	acetyl-CoA + formate = CoA + pyruvate [RN:R00212]	acetyl-CoA; formate	CoA; pyruvate	336.47|full	Absent	0	None	Absent	0	None	Absent	0	None	Absent	0	None	Absent	0	None	Absent	0	None	Absent	0	None	Absent	0	None	Absent	0	None	Absent	0	None	Absent	0	None	Absent	0	None	Absent	0	None	Absent
C1 metabolism	Methanol oxidation	mxaF	methanol dehydrogenase (cytochrome c) subunit 1	methanol_dehydrogenase_pqq_xoxF_mxaF.hmm	K14028	a primary alcohol + 2 ferricytochrome cL = an aldehyde + 2 ferrocytochrome cL + 2 H+ [RN:R10713]	primary alcohol; ferricytochrome cL	aldehyde; ferrocytochrome cL; H+	400|full	Absent	0	None	Absent	0	None	Absent	0	None	Absent	0	None	Absent	0	None	Absent	0	None	Absent	0	None	Absent	0	None	Absent	0	None	Absent	0	None	Absent	0	None	Absent	0	None	Absent	0	None	Absent
C1 metabolism	Methanol oxidation	mdh	methanol dehydrogenase	TIGR04266.hmm	K00093	methanol + NAD+ = formaldehyde + NADH + H+ [RN:R00605]	methanol; NAD+	formaldehyde; NADH; H+	400.00|full	Absent	0	None	Absent	0	None	Absent	0	None	Absent	0	None	Absent	0	None	Absent	0	None	Absent	0	None	Absent	0	None	Absent	0	None	Absent	0	None	Absent	0	None	Absent	0	None	Absent	0	None	Absent
C1 metabolism	Methyl amine -> formaldehyde	mauA	methylamine dehydrogenase light chain	TIGR02659.hmm	K15228	methylamine + H2O + 2 amicyanin = formaldehyde + NH3 + 2 reduced amicyanin [RN:R00606]	methylamine; H2O; amicyanin	formaldehyde; NH3; reduced amicyanin	85.80|full	Absent	0	None	Absent	0	None	Absent	0	None	Absent	0	None	Absent	0	None	Absent	0	None	Absent	0	None	Absent	0	None	Absent	0	None	Absent	0	None	Absent	0	None	Absent	0	None	Absent	0	None	Absent
C1 metabolism	Methyl amine -> formaldehyde	mauB	methylamine dehydrogenase heavy chain	TIGR02658.hmm	K15229	methylamine + H2O + 2 amicyanin = formaldehyde + NH3 + 2 reduced amicyanin [RN:R00606]	methylamine; H2O; amicyanin	formaldehyde; NH3; reduced amicyanin	90.50|full	Absent	0	None	Absent	0	None	Absent	0	None	Absent	0	None	Absent	0	None	Absent	0	None	Absent	0	None	Absent	0	None	Absent	0	None	Absent	0	None	Absent	0	None	Absent	0	None	Absent	0	None	Absent
C1 metabolism	Formaldehyde oxidation	fdhA	glutathione-independent formaldehyde dehydrogenase	TIGR02819.hmm	K00148	formaldehyde + NAD+ + H2O = formate + NADH + 2 H+ [RN:R00604]	formaldehyde; NAD+; H2O	formate; NADH; H+	425.15|full	Absent	0	None	Absent	0	None	Absent	0	None	Absent	0	None	Absent	0	None	Absent	0	None	Absent	0	None	Absent	0	None	Absent	0	None	Absent	0	None	Absent	0	None	Absent	0	None	Absent	0	None	Absent
C1 metabolism	Formaldehyde oxidation	fghA	S-formylglutathione hydrolase	TIGR02821.hmm	K01070	S-formylglutathione + H2O = glutathione + formate [RN:R00527]	S-formylglutathione; H2O	glutathione; formate	131.95|full	Absent	0	None	Absent	0	None	Absent	0	None	Absent	0	None	Absent	0	None	Absent	0	None	Absent	0	None	Absent	0	None	Absent	0	None	Absent	0	None	Absent	0	None	Absent	0	None	Absent	0	None	Absent
C1 metabolism	Formaldehyde oxidation	frmA	S-(hydroxymethyl)glutathione dehydrogenase / alcohol dehydrogenase	TIGR02818.hmm	K00121	S-(hydroxymethyl)glutathione + NAD(P)+ = S-formylglutathione + NAD(P)H + H+ [RN:R06983 R07140]	S-(hydroxymethyl)glutathione; NAD+; NADP+	S-formylglutathione; NADH; NADPH; H+	509.55|full	Absent	0	None	Absent	0	None	Absent	0	None	Absent	0	None	Absent	0	None	Absent	0	None	Absent	0	None	Absent	0	None	Absent	0	None	Absent	0	None	Absent	0	None	Absent	0	None	Absent	0	None	Absent
C1 metabolism	Formaldehyde oxidation	mycoS_dep_FDH	S-(hydroxymethyl)mycothiol dehydrogenase	TIGR03451.hmm	K00153	S-(hydroxymethyl)mycothiol + NAD+ = S-formylmycothiol + NADH + H+ [RN:R09129]	S-(hydroxymethyl)mycothiol; NAD+	S-formylmycothiol; NADH; H+	512.15|full	Absent	0	None	Absent	0	None	Absent	0	None	Absent	0	None	Absent	0	None	Absent	0	None	Absent	0	None	Absent	0	None	Absent	0	None	Absent	0	None	Absent	0	None	Absent	0	None	Absent	0	None	Absent
C1 metabolism	Formaldehyde oxidation	fae	5,6,7,8-tetrahydromethanopterin hydro-lyase	TIGR03126.hmm	K10713	5,6,7,8-tetrahydromethanopterin + formaldehyde = 5,10-methylenetetrahydromethanopterin + H2O [RN:R08058]	5,6,7,8-tetrahydromethanopterin; formaldehyde	5,10-methylenetetrahydromethanopterin; H2O	31.15|full	Absent	0	None	Present	2	b7_bin47_k141_905317_length_40228_cov_16.4560_12,b7_bin47_k141_3373802_length_21028_cov_14.6351_15	Present	2	g10_bin20_k141_3313841_length_24319_cov_15.9545_17,g10_bin20_k141_1148494_length_55493_cov_12.0000_4	Present	1	g11_bin85_k141_1641102_length_56585_cov_15.0839_50	Present	2	g10_bin25_k141_2473076_length_6101_cov_15.4248_5,g10_bin25_k141_740484_length_1644_cov_13.7711_1	Present	1	g9_bin3_k141_5653820_length_19001_cov_16.8207_19	Present	1	D10_bin.35_k141_838277_length_113589_cov_63.0214_73	Absent	0	None	Absent	0	None	Present	2	S11Ck141_568915_16,S11Ck141_4619745_3	Absent	0	None	Present	1	S22Ck141_1675918_2	Present	1	D10_bin.2_k141_2035121_length_2364_cov_13.0000_2	Present
C1 metabolism	Formate oxidation	fdoG	formate dehydrogenase major subunit	K00123.hmm	K00123	formate + NAD+ = CO2 + NADH [RN:R00519]	formate; NAD+ [CPD:C00003]	CO2; NADH	841.13|full	Absent	0	None	Absent	0	None	Absent	0	None	Absent	0	None	Absent	0	None	Present	2	g9_bin3_k141_6762378_length_23383_cov_17.9249_23,g9_bin3_k141_6762378_length_23383_cov_17.9249_25	Present	1	D10_bin.35_k141_1437042_length_28913_cov_81.9877_11	Absent	0	None	Absent	0	None	Absent	0	None	Absent	0	None	Absent	0	None	Present	1	D10_bin.2_k141_114855_length_4304_cov_12.0000_2	Present
C1 metabolism	Formate oxidation	fdwB	formate dehydrogenase beta subunit	K22515.hmm	K22515	formate + NAD+ = CO2 + NADH [RN:R00519]	formate; NAD+ [CPD:C00003]	CO2; NADH	555.20|domain	Absent	0	None	Absent	0	None	Absent	0	None	Absent	0	None	Absent	0	None	Absent	0	None	Absent	0	None	Absent	0	None	Absent	0	None	Absent	0	None	Absent	0	None	Absent	0	None	Absent	0	None	Absent
C1 metabolism	Formate oxidation	fdoH	formate dehydrogenase iron-sulfur subunit	K00124.hmm	K00124	formate + NAD+ = CO2 + NADH [RN:R00519]	formate; NAD+ [CPD:C00003]	CO2; NADH	169.00|domain	Absent	0	None	Absent	0	None	Absent	0	None	Absent	0	None	Absent	0	None	Absent	0	None	Absent	0	None	Absent	0	None	Absent	0	None	Absent	0	None	Absent	0	None	Absent	0	None	Absent	0	None	Absent
C1 metabolism	Formate oxidation	fdhA	formate dehydrogenase (coenzyme F420) alpha subunit	K22516.hmm	K22516	formate + oxidized coenzyme F420 = CO2 + reduced coenzyme F420 [RN:R10797]	formate; oxidized coenzyme F420	CO2; reduced coenzyme F420	937.40|full	Absent	0	None	Absent	0	None	Absent	0	None	Absent	0	None	Absent	0	None	Present	2	g9_bin3_k141_6762378_length_23383_cov_17.9249_23,g9_bin3_k141_6762378_length_23383_cov_17.9249_25	Present	1	D10_bin.35_k141_1437042_length_28913_cov_81.9877_11	Absent	0	None	Absent	0	None	Absent	0	None	Absent	0	None	Absent	0	None	Absent	0	None	Absent
C1 metabolism	Formate oxidation	fdhB	formate dehydrogenase (coenzyme F420) beta subunit	K00125.hmm	K00125	formate + oxidized coenzyme F420 = CO2 + reduced coenzyme F420 [RN:R10797]	formate; oxidized coenzyme F420	CO2; reduced coenzyme F420	209.97|full	Absent	0	None	Present	2	b7_bin47_k141_5136914_length_14159_cov_14.9704_6,b7_bin47_k141_1000981_length_31865_cov_15.1980_7	Present	2	g10_bin20_k141_67816_length_11479_cov_12.0000_7,g10_bin20_k141_5745433_length_109638_cov_15.3564_15	Present	2	g11_bin85_k141_1268138_length_18241_cov_13.4621_2,g11_bin85_k141_5482708_length_17808_cov_13.9760_6	Absent	0	None	Present	2	g9_bin3_k141_6762378_length_23383_cov_17.9249_24,g9_bin3_k141_1724664_length_6844_cov_17.3213_6	Present	2	D10_bin.35_k141_1437042_length_28913_cov_81.9877_10,D10_bin.35_k141_1437042_length_28913_cov_81.9877_15	Present	1	g9_bin55_k141_4831280_length_9249_cov_16.8236_2	Absent	0	None	Absent	0	None	Present	1	S19Ck141_4867476_3	Absent	0	None	Absent	0	None	Absent
C1 metabolism	Aerobic CO oxidation	coxS	aerobic carbon-monoxide dehydrogenase small subunit	K03518.hmm	K03518	CO + a quinone + H2O = CO2 + a quinol [RN:R11168]	CO; quinone; H2O	CO2; quinol	242.00|domain	Absent	0	None	Absent	0	None	Absent	0	None	Absent	0	None	Absent	0	None	Absent	0	None	Absent	0	None	Absent	0	None	Absent	0	None	Absent	0	None	Absent	0	None	Absent	0	None	Absent	0	None	Absent
C1 metabolism	Aerobic CO oxidation	coxM	aerobic carbon-monoxide dehydrogenase medium subunit	K03519.hmm	K03519	CO + a quinone + H2O = CO2 + a quinol [RN:R11168]	CO; quinone; H2O	CO2; quinol	272.50|domain	Absent	0	None	Absent	0	None	Absent	0	None	Absent	0	None	Absent	0	None	Absent	0	None	Absent	0	None	Absent	0	None	Absent	0	None	Absent	0	None	Absent	0	None	Absent	0	None	Absent	0	None	Absent
C1 metabolism	Aerobic CO oxidation	coxL	aerobic carbon-monoxide dehydrogenase large subunit	K03520.hmm	K03520	CO + a quinone + H2O = CO2 + a quinol [RN:R11168]	CO; quinone; H2O	CO2; quinol	846.90|full	Absent	0	None	Absent	0	None	Absent	0	None	Absent	0	None	Absent	0	None	Absent	0	None	Absent	0	None	Absent	0	None	Absent	0	None	Absent	0	None	Absent	0	None	Absent	0	None	Absent	0	None	Absent
Methane metabolism	Methane oxidation - Partculate methane monooxygenase	pmoA	methane/ammonia monooxygenase subunit A	pmoA.hmm	K10944	methane + quinol + O2 = methanol + quinone + H2O [RN:R09518]	methane; quinol; O2	methanol; quinone; H2O	160.90|full	Absent	0	None	Absent	0	None	Absent	0	None	Absent	0	None	Absent	0	None	Absent	0	None	Absent	0	None	Absent	0	None	Absent	0	None	Absent	0	None	Absent	0	None	Absent	0	None	Absent	0	None	Absent
Methane metabolism	Methane oxidation - Partculate methane monooxygenase	pmoB	methane/ammonia monooxygenase subunit B	pmoB.hmm	K10945	methane + quinol + O2 = methanol + quinone + H2O [RN:R09518]	methane; quinol; O2	methanol; quinone; H2O	156.70|full	Absent	0	None	Absent	0	None	Absent	0	None	Absent	0	None	Absent	0	None	Absent	0	None	Absent	0	None	Absent	0	None	Absent	0	None	Absent	0	None	Absent	0	None	Absent	0	None	Absent	0	None	Absent
Methane metabolism	Methane oxidation - Partculate methane monooxygenase	pmoC	methane/ammonia monooxygenase subunit C	pmoC.hmm	K10946	methane + quinol + O2 = methanol + quinone + H2O [RN:R09518]	methane; quinol; O2	methanol; quinone; H2O	136.27|full	Absent	0	None	Absent	0	None	Absent	0	None	Absent	0	None	Absent	0	None	Absent	0	None	Absent	0	None	Absent	0	None	Absent	0	None	Absent	0	None	Absent	0	None	Absent	0	None	Absent	0	None	Absent
Methane metabolism	Methane oxidation - Soluble methane monoxygenase	mmoB	methane monooxygenase regulatory protein B	PF02406.hmm	K16160	methane + NAD(P)H + H+ + O2 = methanol + NAD(P)+ + H2O [RN:R01142 R01143]	methane; NADH; NADPH; H+; O2	methanol; NAD+; NADP+; H2O	10|full	Absent	0	None	Absent	0	None	Absent	0	None	Absent	0	None	Absent	0	None	Absent	0	None	Absent	0	None	Absent	0	None	Absent	0	None	Present	1	S11Ck141_6190356_3	Absent	0	None	Absent	0	None	Absent	0	None	Absent
Methane metabolism	Methane oxidation - Soluble methane monoxygenase	mmoD	methane monooxygenase component D	TIGR04550.hmm	K16162	methane + NAD(P)H + H+ + O2 = methanol + NAD(P)+ + H2O [RN:R01142 R01143]	methane; NADH; NADPH; H+; O2	methanol; NAD+; NADP+; H2O	28.00|full	Absent	0	None	Absent	0	None	Absent	0	None	Absent	0	None	Absent	0	None	Absent	0	None	Absent	0	None	Absent	0	None	Absent	0	None	Absent	0	None	Absent	0	None	Absent	0	None	Absent	0	None	Absent
Methane metabolism	Methane production	mcrA	methyl-coenzyme M reductase alpha subunit	TIGR03256.hmm	K00399	methyl-CoM + CoB = CoM-S-S-CoB + methane [RN:R04541]	methyl-CoM; CoB	CoM-S-S-CoB; methane	314.45|full	Absent	0	None	Absent	0	None	Absent	0	None	Absent	0	None	Absent	0	None	Absent	0	None	Present	2	D10_bin.35_k141_1161359_length_123908_cov_60.0171_83,D10_bin.35_k141_6153343_length_494456_cov_60.3973_332	Absent	0	None	Absent	0	None	Present	1	S11Ck141_4304078_6	Present	1	S19Ck141_4831570_2	Present	2	S22Ck141_322686_17,S22Ck141_2134685_1	Present	1	D10_bin.2_k141_5320525_length_2217_cov_9.0000_2	Present
Methane metabolism	Methane production	mcrB	methyl-coenzyme M reductase beta subunit	TIGR03257.hmm	K00401	methyl-CoM + CoB = CoM-S-S-CoB + methane [RN:R04541]	methyl-CoM; CoB	CoM-S-S-CoB; methane	173.35|full	Absent	0	None	Absent	0	None	Absent	0	None	Absent	0	None	Absent	0	None	Absent	0	None	Present	2	D10_bin.35_k141_6153343_length_494456_cov_60.3973_334,D10_bin.35_k141_1161359_length_123908_cov_60.0171_87	Absent	0	None	Absent	0	None	Present	1	S11Ck141_4304078_10	Present	1	S19Ck141_4991521_4	Present	1	S22Ck141_2134685_5	Absent	0	None	Present
Methane metabolism	Methane production	mcrC	methyl-coenzyme M reductase subunit C	TIGR03259.hmm	K03421	methyl-CoM + CoB = CoM-S-S-CoB + methane [RN:R04541]	methyl-CoM; CoB	CoM-S-S-CoB; methane	171.60|full	Absent	0	None	Absent	0	None	Absent	0	None	Absent	0	None	Absent	0	None	Absent	0	None	Present	2	D10_bin.35_k141_6153343_length_494456_cov_60.3973_333,D10_bin.35_k141_1161359_length_123908_cov_60.0171_84	Absent	0	None	Absent	0	None	Present	1	S11Ck141_4304078_7	Present	2	S19Ck141_4991521_1,S19Ck141_4831570_1	Present	1	S22Ck141_2134685_2	Absent	0	None	Present
Carbon fixation	CBB cycle - Rubisco	Form I	Form I RuBisCO large subunit	rubisco_form_I.hmm	K01601	2 3-phospho-D-glycerate + 2 H+ = D-ribulose 1,5-bisphosphate + CO2 + H2O [RN:R00024]	3-phospho-D-glycerate; H+	D-ribulose 1,5-bisphosphate; CO2; H2O	500|full	Absent	0	None	Absent	0	None	Absent	0	None	Absent	0	None	Absent	0	None	Absent	0	None	Absent	0	None	Absent	0	None	Absent	0	None	Absent	0	None	Absent	0	None	Absent	0	None	Absent	0	None	Absent
Carbon fixation	CBB cycle - Rubisco	Form II	Form II RuBisCO large subunit	rubisco_form_II.hmm	K01601	2 3-phospho-D-glycerate + 2 H+ = D-ribulose 1,5-bisphosphate + CO2 + H2O [RN:R00024]	3-phospho-D-glycerate; H+	D-ribulose 1,5-bisphosphate; CO2; H2O	500|full	Absent	0	None	Absent	0	None	Absent	0	None	Absent	0	None	Absent	0	None	Absent	0	None	Absent	0	None	Absent	0	None	Absent	0	None	Absent	0	None	Absent	0	None	Absent	0	None	Absent	0	None	Absent
Carbon fixation	3 Hydroxypropionate cycle	K14469	propionyl-CoA synthase	K14469.hmm	K14469	3-Hydroxypropionyl-CoA = Propenoyl-CoA + H2O [RN:R03045]	3-Hydroxypropionyl-CoA	Propenoyl-CoA	2774.67|full	Absent	0	None	Absent	0	None	Absent	0	None	Absent	0	None	Absent	0	None	Absent	0	None	Absent	0	None	Absent	0	None	Absent	0	None	Absent	0	None	Absent	0	None	Absent	0	None	Absent	0	None	Absent
Carbon fixation	3 Hydroxypropionate cycle	mcr	malonyl-CoA reductase / 3-hydroxypropionate dehydrogenase (NADP+)	K14468.hmm	K14468	3-hydroxypropanoate + NADP+ = malonate semialdehyde + NADPH + H+ [RN:R09289]	3-hydroxypropanoate; NADP+	malonate semialdehyde; NADPH; H+	1652.50|full	Absent	0	None	Absent	0	None	Absent	0	None	Absent	0	None	Absent	0	None	Absent	0	None	Absent	0	None	Absent	0	None	Absent	0	None	Absent	0	None	Absent	0	None	Absent	0	None	Absent	0	None	Absent
Carbon fixation	3HP/4HB	K14466	4-hydroxybutyrate---CoA ligase (ADP-forming)	K14466.hmm	K14466	ATP + 4-hydroxybutanoate + CoA = AMP + diphosphate + 4-hydroxybutanoyl-CoA [RN:R09279]	ATP; 4-hydroxybutanoate; CoA	AMP; diphosphate; 4-hydroxybutanoyl-CoA	914.07|full	Absent	0	None	Absent	0	None	Absent	0	None	Absent	0	None	Absent	0	None	Absent	0	None	Absent	0	None	Absent	0	None	Absent	0	None	Absent	0	None	Absent	0	None	Absent	0	None	Absent	0	None	Absent
Carbon fixation	3HP/4HB or DC/4-HB	K18861	4-hydroxybutyrate---CoA ligase (ADP-forming)	K18861.hmm	K18861	ATP + 4-hydroxybutanoate + CoA = AMP + diphosphate + 4-hydroxybutanoyl-CoA [RN:R09279]	ATP; 4-hydroxybutanoate; CoA	AMP; diphosphate; 4-hydroxybutanoyl-CoA	946.67|full	Absent	0	None	Absent	0	None	Absent	0	None	Absent	0	None	Absent	0	None	Absent	0	None	Absent	0	None	Absent	0	None	Absent	0	None	Absent	0	None	Absent	0	None	Absent	0	None	Absent	0	None	Absent
Carbon fixation	DC/4-HB	4hbl	4-hydroxybutyrate---CoA ligase (ADP-forming)	K14467.hmm	K14467	ATP + 4-hydroxybutanoate + CoA = AMP + diphosphate + 4-hydroxybutanoyl-CoA [RN:R09279]	ATP; 4-hydroxybutanoate; CoA	AMP; diphosphate; 4-hydroxybutanoyl-CoA	1019.33|domain	Absent	0	None	Absent	0	None	Absent	0	None	Absent	0	None	Absent	0	None	Absent	0	None	Absent	0	None	Absent	0	None	Absent	0	None	Absent	0	None	Absent	0	None	Absent	0	None	Absent	0	None	Absent
Carbon fixation	Wood Ljungdahl pathway	cdhD	acetyl-CoA decarbonylase/synthase, CODH/ACS complex subunit delta	K00194.hmm	K00194	a [methyl-Co(III) corrinoid Fe-S protein] + tetrahydrosarcinapterin = a [Co(I) corrinoid Fe-S protein] + 5-methyltetrahydrosarcinapterin [RN:R10385]	[methyl-Co(III) corrinoid Fe-S protein]; tetrahydrosarcinapterin	[Co(I) corrinoid Fe-S protein]; 5-methyltetrahydrosarcinapterin	344.50|full	Absent	0	None	Present	1	b7_bin47_k141_6588328_length_23865_cov_15.7969_17	Present	1	g10_bin20_k141_2551425_length_41720_cov_15.0552_28	Present	1	g11_bin85_k141_3317126_length_32500_cov_13.2565_12	Present	1	g10_bin25_k141_2099757_length_17098_cov_18.1668_3	Present	1	g9_bin3_k141_778963_length_10962_cov_19.2097_3	Absent	0	None	Present	1	g9_bin55_k141_6739319_length_3274_cov_13.0000_1	Present	1	g11_bin29_k141_6294730_length_9273_cov_9.8067_4	Absent	0	None	Present	1	S19Ck141_5146764_3	Absent	0	None	Absent	0	None	Present
Carbon fixation	Wood Ljungdahl pathway	cdhE	acetyl-CoA decarbonylase/synthase, CODH/ACS complex subunit gamma	K00197.hmm	K00197	a [methyl-Co(III) corrinoid Fe-S protein] + tetrahydrosarcinapterin = a [Co(I) corrinoid Fe-S protein] + 5-methyltetrahydrosarcinapterin [RN:R10385]	[methyl-Co(III) corrinoid Fe-S protein]; tetrahydrosarcinapterin	[Co(I) corrinoid Fe-S protein]; 5-methyltetrahydrosarcinapterin	361.33|full	Absent	0	None	Present	1	b7_bin47_k141_3071968_length_18781_cov_17.5027_4	Present	1	g10_bin20_k141_2608406_length_120076_cov_14.9988_35	Present	1	g11_bin85_k141_2448406_length_115687_cov_14.7307_27	Present	1	g10_bin25_k141_2099757_length_17098_cov_18.1668_2	Present	1	g9_bin3_k141_778963_length_10962_cov_19.2097_4	Absent	0	None	Present	1	g9_bin55_k141_6563830_length_5343_cov_13.0000_2	Present	1	g11_bin29_k141_6294730_length_9273_cov_9.8067_3	Absent	0	None	Present	1	S19Ck141_5146764_2	Absent	0	None	Absent	0	None	Present
Carbon fixation	Wood Ljungdahl pathway	cooS	anaerobic carbon-monoxide dehydrogenase catalytic subunit	K00198.hmm	K00198	a [methyl-Co(III) corrinoid Fe-S protein] + tetrahydrosarcinapterin = a [Co(I) corrinoid Fe-S protein] + 5-methyltetrahydrosarcinapterin [RN:R10385]	[methyl-Co(III) corrinoid Fe-S protein]; tetrahydrosarcinapterin	[Co(I) corrinoid Fe-S protein]; 5-methyltetrahydrosarcinapterin	544.77|full	Absent	0	None	Absent	0	None	Absent	0	None	Present	1	g11_bin85_k141_3781906_length_79257_cov_16.2133_56	Present	1	g10_bin25_k141_1728151_length_1838_cov_8.1220_1	Absent	0	None	Present	1	D10_bin.35_k141_1626725_length_114862_cov_63.2511_50	Absent	0	None	Present	1	g11_bin29_k141_1800434_length_10017_cov_8.0000_1	Absent	0	None	Present	1	S19Ck141_444715_2	Present	2	S22Ck141_3103883_18,S22Ck141_6611048_1	Present	1	D10_bin.2_k141_2141979_length_2027_cov_8.0000_1	Present
Carbon fixation	Reverse TCA cycle	aclA	ATP-citrate lyase alpha-subunit	acetate_citrate_lyase_aclA.hmm	K15230	ADP + phosphate + acetyl-CoA + oxaloacetate = ATP + citrate + CoA [RN:R00352]	ADP; phosphate; acetyl-CoA; oxaloacetate	ATP; citrate; CoA	215|full	Absent	0	None	Present	1	b7_bin47_k141_228851_length_8892_cov_12.9698_1	Present	1	g10_bin20_k141_1596380_length_31260_cov_15.5234_19	Present	1	g11_bin85_k141_2526910_length_75664_cov_14.3224_58	Absent	0	None	Absent	0	None	Absent	0	None	Absent	0	None	Absent	0	None	Absent	0	None	Absent	0	None	Absent	0	None	Present	2	D10_bin.2_k141_1714359_length_3002_cov_20.0000_1,D10_bin.2_k141_289306_length_2569_cov_9.0000_1	Present
Carbon fixation	Reverse TCA cycle	aclB	ATP-citrate lyase beta-subunit	acetate_citrate_lyase_aclB.hmm	K15231	ADP + phosphate + acetyl-CoA + oxaloacetate = ATP + citrate + CoA [RN:R00352]	ADP; phosphate; acetyl-CoA; oxaloacetate	ATP; citrate; CoA	177|full	Absent	0	None	Present	1	b7_bin47_k141_228851_length_8892_cov_12.9698_2	Present	1	g10_bin20_k141_1596380_length_31260_cov_15.5234_20	Present	1	g11_bin85_k141_2526910_length_75664_cov_14.3224_57	Absent	0	None	Absent	0	None	Absent	0	None	Absent	0	None	Absent	0	None	Absent	0	None	Absent	0	None	Absent	0	None	Present	1	D10_bin.2_k141_289306_length_2569_cov_9.0000_2	Present
Nitrogen cycling	Ammonia oxidation	amoA	methane/ammonia monooxygenase subunit A	amoA.hmm	K10944	NH3 + a reduced acceptor + O2 = NH2OH + an acceptor + H2O [RN:R09519]	NH3; reduced acceptor; O2	NH2OH; acceptor; H2O	160.90|full	Absent	0	None	Absent	0	None	Absent	0	None	Absent	0	None	Absent	0	None	Absent	0	None	Absent	0	None	Absent	0	None	Absent	0	None	Absent	0	None	Absent	0	None	Absent	0	None	Absent	0	None	Absent
Nitrogen cycling	Ammonia oxidation	amoB	methane/ammonia monooxygenase subunit B	amoB.hmm	K10945	NH3 + a reduced acceptor + O2 = NH2OH + an acceptor + H2O [RN:R09519]	NH3; reduced acceptor; O2	NH2OH; acceptor; H2O	156.70|full	Absent	0	None	Absent	0	None	Absent	0	None	Absent	0	None	Absent	0	None	Absent	0	None	Absent	0	None	Absent	0	None	Absent	0	None	Absent	0	None	Absent	0	None	Absent	0	None	Absent	0	None	Absent
Nitrogen cycling	Ammonia oxidation	amoC	methane/ammonia monooxygenase subunit C	amoC.hmm	K10946	NH3 + a reduced acceptor + O2 = NH2OH + an acceptor + H2O [RN:R09519]	NH3; reduced acceptor; O2	NH2OH; acceptor; H2O	136.27|full	Absent	0	None	Absent	0	None	Absent	0	None	Absent	0	None	Absent	0	None	Absent	0	None	Absent	0	None	Absent	0	None	Absent	0	None	Absent	0	None	Absent	0	None	Absent	0	None	Absent	0	None	Absent
Nitrogen cycling	N2 fixation	anfD	nitrogenase iron-iron protein, alpha subunit	TIGR01861.hmm	N/A	8 reduced ferredoxin + 8 H+ + N2 + 16 ATP + 16 H2O = 8 oxidized ferredoxin + H2 + 2 NH3 + 16 ADP + 16 phosphate [RN:R05185]	reduced ferredoxin; H+; N2; ATP; H2O	oxidized ferredoxin; H2; NH3; ADP; phosphate	873.55|full	Absent	0	None	Absent	0	None	Absent	0	None	Absent	0	None	Absent	0	None	Absent	0	None	Absent	0	None	Absent	0	None	Absent	0	None	Absent	0	None	Absent	0	None	Absent	0	None	Absent	0	None	Absent
Nitrogen cycling	N2 fixation	anfK	nitrogenase iron-iron protein, beta subunit	TIGR02931.hmm	N/A	8 reduced ferredoxin + 8 H+ + N2 + 16 ATP + 16 H2O = 8 oxidized ferredoxin + H2 + 2 NH3 + 16 ADP + 16 phosphate [RN:R05185]	reduced ferredoxin; H+; N2; ATP; H2O	oxidized ferredoxin; H2; NH3; ADP; phosphate	853.75|full	Absent	0	None	Absent	0	None	Absent	0	None	Absent	0	None	Absent	0	None	Absent	0	None	Absent	0	None	Absent	0	None	Absent	0	None	Absent	0	None	Absent	0	None	Absent	0	None	Absent	0	None	Absent
Nitrogen cycling	N2 fixation	anfG	nitrogenase iron-iron protein, delta subunit	TIGR02929.hmm	K00531	8 reduced ferredoxin + 8 H+ + N2 + 16 ATP + 16 H2O = 8 oxidized ferredoxin + H2 + 2 NH3 + 16 ADP + 16 phosphate [RN:R05185]	reduced ferredoxin; H+; N2; ATP; H2O	oxidized ferredoxin; H2; NH3; ADP; phosphate	124.50|full	Absent	0	None	Absent	0	None	Absent	0	None	Absent	0	None	Absent	0	None	Absent	0	None	Absent	0	None	Absent	0	None	Absent	0	None	Absent	0	None	Absent	0	None	Absent	0	None	Absent	0	None	Absent
Nitrogen cycling	N2 fixation	nifD	nitrogenase molybdenum-iron protein alpha chain	TIGR01282.hmm	K02586	8 reduced ferredoxin + 8 H+ + N2 + 16 ATP + 16 H2O = 8 oxidized ferredoxin + H2 + 2 NH3 + 16 ADP + 16 phosphate [RN:R05185]	reduced ferredoxin; H+; N2; ATP; H2O	oxidized ferredoxin; H2; NH3; ADP; phosphate	503.05|full	Absent	0	None	Absent	0	None	Absent	0	None	Absent	0	None	Absent	0	None	Absent	0	None	Present	1	D10_bin.35_k141_1097624_length_625796_cov_66.0638_255	Absent	0	None	Absent	0	None	Present	1	S11Ck141_1079316_12	Present	1	S19Ck141_6546671_2	Present	1	S22Ck141_6166860_31	Absent	0	None	Absent
Nitrogen cycling	N2 fixation	nifK	nitrogenase molybdenum-iron protein beta chain	TIGR01286.hmm	K02591	8 reduced ferredoxin + 8 H+ + N2 + 16 ATP + 16 H2O = 8 oxidized ferredoxin + H2 + 2 NH3 + 16 ADP + 16 phosphate [RN:R05185]	reduced ferredoxin; H+; N2; ATP; H2O	oxidized ferredoxin; H2; NH3; ADP; phosphate	414.50|full	Absent	0	None	Absent	0	None	Absent	0	None	Absent	0	None	Absent	0	None	Absent	0	None	Absent	0	None	Absent	0	None	Absent	0	None	Present	1	S11Ck141_1079316_13	Absent	0	None	Present	1	S22Ck141_6166860_32	Absent	0	None	Absent
Nitrogen cycling	N2 fixation	vnfD	nitrogenase vanadium-iron protein, alpha chain	TIGR01860.hmm	K22896	12 reduced ferredoxin + 12 H+ + N2 + 40 ATP + 40 H2O = 12 oxidized ferredoxin + 3 H2 + 2 NH3 + 40 ADP + 40 phosphate [RN:R12084]	reduced ferredoxin; H+; N2; ATP; H2O	oxidized ferredoxin; H2; NH3; ADP; phosphate	822.85|full	Absent	0	None	Absent	0	None	Absent	0	None	Absent	0	None	Absent	0	None	Absent	0	None	Absent	0	None	Absent	0	None	Absent	0	None	Present	1	S11Ck141_6386120_11	Absent	0	None	Absent	0	None	Absent	0	None	Absent
Nitrogen cycling	N2 fixation	vnfK	nitrogenase vanadium-iron protein, beta chain	TIGR02932.hmm	K22897	12 reduced ferredoxin + 12 H+ + N2 + 40 ATP + 40 H2O = 12 oxidized ferredoxin + 3 H2 + 2 NH3 + 40 ADP + 40 phosphate [RN:R12084]	reduced ferredoxin; H+; N2; ATP; H2O	oxidized ferredoxin; H2; NH3; ADP; phosphate	821.85|full	Absent	0	None	Absent	0	None	Absent	0	None	Absent	0	None	Absent	0	None	Absent	0	None	Absent	0	None	Absent	0	None	Absent	0	None	Present	1	S11Ck141_6386120_9	Absent	0	None	Absent	0	None	Absent	0	None	Absent
Nitrogen cycling	N2 fixation	vnfG	nitrogenase vanadium-iron protein, delta chain	TIGR02930.hmm	K22898	12 reduced ferredoxin + 12 H+ + N2 + 40 ATP + 40 H2O = 12 oxidized ferredoxin + 3 H2 + 2 NH3 + 40 ADP + 40 phosphate [RN:R12084]	reduced ferredoxin; H+; N2; ATP; H2O	oxidized ferredoxin; H2; NH3; ADP; phosphate	122.35|full	Absent	0	None	Absent	0	None	Absent	0	None	Absent	0	None	Absent	0	None	Absent	0	None	Absent	0	None	Absent	0	None	Absent	0	None	Present	1	S11Ck141_6386120_10	Absent	0	None	Absent	0	None	Absent	0	None	Absent
Nitrogen cycling	N2 fixation	nifH	nitrogenase iron protein	TIGR01287.hmm	K02588	8 reduced ferredoxin + 8 H+ + N2 + 16 ATP + 16 H2O = 8 oxidized ferredoxin + H2 + 2 NH3 + 16 ADP + 16 phosphate [RN:R05185]	reduced ferredoxin; H+; N2; ATP; H2O	oxidized ferredoxin; H2; NH3; ADP; phosphate	261.05|full	Absent	0	None	Absent	0	None	Absent	0	None	Absent	0	None	Present	2	g10_bin25_k141_434750_length_5218_cov_15.2941_3,g10_bin25_k141_5953842_length_7545_cov_18.1754_2	Present	2	g9_bin3_k141_219931_length_75664_cov_19.3021_33,g9_bin3_k141_2058428_length_8389_cov_16.2274_4	Present	3	D10_bin.35_k141_1097624_length_625796_cov_66.0638_252,D10_bin.35_k141_1161359_length_123908_cov_60.0171_45,D10_bin.35_k141_5078136_length_97143_cov_79.0229_84	Present	1	g9_bin55_k141_4851196_length_11454_cov_14.7506_5	Present	1	g11_bin29_k141_1636238_length_9773_cov_9.9636_7	Present	3	S11Ck141_6386120_14,S11Ck141_1079316_9,S11Ck141_1850145_1	Present	2	S19Ck141_3272469_5,S19Ck141_5218208_1	Present	2	S22Ck141_6166860_28,S22Ck141_600068_7	Present	4	D10_bin.2_k141_5072390_length_2998_cov_254.9412_4,D10_bin.2_k141_2953688_length_2427_cov_8.0000_1,D10_bin.2_k141_6574226_length_3252_cov_8.0000_2,D10_bin.2_k141_2309034_length_3149_cov_6.0000_3	Present
Nitrogen cycling	Nitrite oxidation	nxrA	nitrate reductase / nitrite oxidoreductase, alpha subunit	nitrite_oxidoreductase_nxrA.hmm	K00370	nitrate + a quinol = nitrite + a quinone + H2O [RN:R09497]	nitrate; quinol	nitrite; quinone; H2O	370|full	Absent	0	None	Absent	0	None	Absent	0	None	Absent	0	None	Absent	0	None	Absent	0	None	Absent	0	None	Absent	0	None	Absent	0	None	Absent	0	None	Absent	0	None	Absent	0	None	Absent	0	None	Absent
Nitrogen cycling	Nitrite oxidation	nxrB	nitrate reductase / nitrite oxidoreductase, beta subunit	nitrite_oxidoreductase_nxrB.hmm	K00371	nitrate + a quinol = nitrite + a quinone + H2O [RN:R09497]	nitrate; quinol	nitrite; quinone; H2O	252|full	Absent	0	None	Absent	0	None	Absent	0	None	Absent	0	None	Absent	0	None	Absent	0	None	Absent	0	None	Absent	0	None	Absent	0	None	Absent	0	None	Absent	0	None	Absent	0	None	Absent	0	None	Absent
Nitrogen cycling	Nitrate reduction	napA	periplasmic nitrate reductase NapA	TIGR01706.hmm	K02567	Nitrite + Acceptor + H2O <=> Nitrate + Reduced acceptor	Nitrite; Acceptor; H2O	Nitrate; Reduced acceptor	472.50|full	Absent	0	None	Absent	0	None	Absent	0	None	Absent	0	None	Absent	0	None	Absent	0	None	Absent	0	None	Absent	0	None	Absent	0	None	Absent	0	None	Absent	0	None	Absent	0	None	Absent	0	None	Absent
Nitrogen cycling	Nitrate reduction	napB	cytochrome c-type protein NapB	PF03892.hmm	K02568	Nitrite + Acceptor + H2O <=> Nitrate + Reduced acceptor	Nitrite; Acceptor; H2O	Nitrate; Reduced acceptor	23.9|full	Absent	0	None	Absent	0	None	Absent	0	None	Absent	0	None	Absent	0	None	Absent	0	None	Absent	0	None	Absent	0	None	Absent	0	None	Absent	0	None	Absent	0	None	Absent	0	None	Absent	0	None	Absent
Nitrogen cycling	Nitrate reduction	narG	nitrate reductase / nitrite oxidoreductase, alpha subunit	TIGR01580.hmm	K00370	nitrate + a quinol = nitrite + a quinone + H2O [RN:R09497]	nitrate; quinol	nitrite; quinone; H2O	600.95|full	Absent	0	None	Absent	0	None	Absent	0	None	Absent	0	None	Absent	0	None	Absent	0	None	Absent	0	None	Absent	0	None	Absent	0	None	Absent	0	None	Absent	0	None	Absent	0	None	Absent	0	None	Absent
Nitrogen cycling	Nitrate reduction	narH	nitrate reductase / nitrite oxidoreductase, beta subunit	TIGR01660.hmm	K00371	nitrate + a quinol = nitrite + a quinone + H2O [RN:R09497]	nitrate; quinol	nitrite; quinone; H2O	348.00|full	Absent	0	None	Absent	0	None	Absent	0	None	Absent	0	None	Absent	0	None	Absent	0	None	Absent	0	None	Absent	0	None	Absent	0	None	Absent	0	None	Absent	0	None	Absent	0	None	Absent	0	None	Absent
Nitrogen cycling	Nitrite reduction to ammonia	nrfH	cytochrome c nitrite reductase small subunit	TIGR03153.hmm	K15876	NH3 + 2 H2O + 6 ferricytochrome c = nitrite + 6 ferrocytochrome c + 7 H+ [RN:R05712]	NH3; H2O; ferricytochrome c	nitrite; ferrocytochrome c; H+	75.30|full	Absent	0	None	Absent	0	None	Absent	0	None	Absent	0	None	Absent	0	None	Absent	0	None	Absent	0	None	Absent	0	None	Absent	0	None	Absent	0	None	Absent	0	None	Absent	0	None	Absent	0	None	Absent
Nitrogen cycling	Nitrite reduction to ammonia	nrfA	nitrite reductase (cytochrome c-552)	PF02335.hmm	K03385	NH3 + 2 H2O + 6 ferricytochrome c = nitrite + 6 ferrocytochrome c + 7 H+ [RN:R05712]	NH3; H2O; ferricytochrome c	nitrite; ferrocytochrome c; H+	57|full	Absent	0	None	Absent	0	None	Absent	0	None	Absent	0	None	Absent	0	None	Absent	0	None	Absent	0	None	Absent	0	None	Absent	0	None	Absent	0	None	Absent	0	None	Absent	0	None	Absent	0	None	Absent
Nitrogen cycling	Nitrite reduction to ammonia	nrfD	cytochrome c nitrite reductase, NrfD subunit	TIGR03148.hmm	K04015	NH3 + 2 H2O + 6 ferricytochrome c = nitrite + 6 ferrocytochrome c + 7 H+ [RN:R05712]	NH3; H2O; ferricytochrome c	nitrite; ferrocytochrome c; H+	300.15|full	Absent	0	None	Absent	0	None	Absent	0	None	Absent	0	None	Absent	0	None	Absent	0	None	Absent	0	None	Absent	0	None	Absent	0	None	Absent	0	None	Absent	0	None	Absent	0	None	Absent	0	None	Absent
Nitrogen cycling	Nitrite reduction to ammonia	nirB	nitrite reductase (NADH) large subunit	TIGR02374.hmm	K00362	NH3 + 3 NAD+ + 2 H2O = nitrite + 3 NADH + 5 H+ [RN:R00787]	NH3; NAD+; H2O	nitrite; NADH; H+	442.75|full	Absent	0	None	Absent	0	None	Absent	0	None	Absent	0	None	Absent	0	None	Absent	0	None	Absent	0	None	Absent	0	None	Absent	0	None	Absent	0	None	Absent	0	None	Absent	0	None	Absent	0	None	Absent
Nitrogen cycling	Nitrite reduction to ammonia	nirD	nitrite reductase (NADH) small subunit	TIGR02378.hmm	K00363	NH3 + 3 NAD+ + 2 H2O = nitrite + 3 NADH + 5 H+ [RN:R00787]	NH3; NAD+; H2O	nitrite; NADH; H+	69.85|full	Absent	0	None	Absent	0	None	Absent	0	None	Absent	0	None	Absent	0	None	Absent	0	None	Absent	0	None	Absent	0	None	Absent	0	None	Absent	0	None	Absent	0	None	Absent	0	None	Absent	0	None	Absent
Nitrogen cycling	Nitrite reduction	nirK	nitrite reductase (NO-forming)	TIGR02376.hmm	K00368	nitric oxide + H2O + ferricytochrome c = nitrite + ferrocytochrome c + 2 H+ [RN:R00783]	nitric oxide; H2O; ferricytochrome c	nitrite; ferrocytochrome c; H+	169.10|full	Absent	0	None	Absent	0	None	Absent	0	None	Absent	0	None	Absent	0	None	Absent	0	None	Absent	0	None	Absent	0	None	Absent	0	None	Absent	0	None	Absent	0	None	Absent	0	None	Absent	0	None	Absent
Nitrogen cycling	Nitrite reduction	nirS	nitrite reductase (NO-forming) / hydroxylamine reductase	nitrite_reductase_nirS.hmm	K15864	nitric oxide + H2O + ferricytochrome c = nitrite + ferrocytochrome c + 2 H+ [RN:R00783]	nitric oxide; H2O; ferricytochrome c	nitrite; ferrocytochrome c; H+	200|full	Absent	0	None	Absent	0	None	Absent	0	None	Absent	0	None	Absent	0	None	Absent	0	None	Absent	0	None	Absent	0	None	Absent	0	None	Absent	0	None	Absent	0	None	Absent	0	None	Absent	0	None	Absent
Nitrogen cycling	Nitrite reduction	octR	nitrite reductase (Octaheme c-type cytochrome Shewanella-type)	TIGR04315.hmm	N/A	Nitrite reduction	N/A	N/A	325.00|full	Absent	0	None	Absent	0	None	Absent	0	None	Absent	0	None	Absent	0	None	Absent	0	None	Absent	0	None	Absent	0	None	Absent	0	None	Absent	0	None	Absent	0	None	Absent	0	None	Absent	0	None	Absent
Nitrogen cycling	Nitric oxide reduction	norB	nitric oxide reductase subunit B	nitric_oxide_reductase_norB.hmm	K04561	nitrous oxide + 2 ferricytochrome c + H2O = 2 nitric oxide + 2 ferrocytochrome c + 2 H+ [RN:R00294]	nitrous oxide; ferricytochrome c; H2O	nitric oxide; ferrocytochrome c; H+	79|full	Absent	0	None	Absent	0	None	Absent	0	None	Absent	0	None	Absent	0	None	Absent	0	None	Absent	0	None	Absent	0	None	Absent	0	None	Absent	0	None	Absent	0	None	Absent	0	None	Absent	0	None	Absent
Nitrogen cycling	Nitric oxide reduction	norC	nitric oxide reductase subunit C	nitric_oxide_reductase_norC.hmm	K02305	nitrous oxide + 2 ferricytochrome c + H2O = 2 nitric oxide + 2 ferrocytochrome c + 2 H+ [RN:R00294]	nitrous oxide; ferricytochrome c; H2O	nitric oxide; ferrocytochrome c; H+	50|full	Absent	0	None	Absent	0	None	Absent	0	None	Absent	0	None	Absent	0	None	Absent	0	None	Absent	0	None	Absent	0	None	Absent	0	None	Absent	0	None	Absent	0	None	Absent	0	None	Absent	0	None	Absent
Nitrogen cycling	Nitrous oxide reduction	nosD	nitrous oxidase accessory protein	PF05048.hmm	N/A	Nitrous oxide reduction	N/A	N/A	290|full	Absent	0	None	Absent	0	None	Present	2	g10_bin20_k141_6000602_length_44174_cov_14.3326_38,g10_bin20_k141_3378963_length_51228_cov_15.7985_36	Absent	0	None	Absent	0	None	Absent	0	None	Absent	0	None	Absent	0	None	Absent	0	None	Present	1	S11Ck141_4531428_5	Absent	0	None	Present	3	S22Ck141_6212051_2,S22Ck141_4662309_1,S22Ck141_1634523_10	Absent	0	None	Absent
Nitrogen cycling	Nitrous oxide reduction	nosZ	nitrous-oxide reductase	TIGR04246.hmm	N/A	Nitrous oxide reduction	N/A	N/A	550.00|full	Absent	0	None	Absent	0	None	Absent	0	None	Absent	0	None	Absent	0	None	Absent	0	None	Absent	0	None	Absent	0	None	Absent	0	None	Absent	0	None	Absent	0	None	Absent	0	None	Absent	0	None	Absent
Nitrogen cycling	Anammox	hzoA	hydroxylamine dehydrogenase, alpha subunit	hydrazine_oxidase_hzoA.hmm	K20935	Hydrazine + 4 Ferricytochrome c <=> Nitrogen + 4 Ferrocytochrome c [RN:R07174]	Hydrazine; ferricytochrome c	Nitrogen	325|full	Absent	0	None	Absent	0	None	Absent	0	None	Absent	0	None	Absent	0	None	Absent	0	None	Absent	0	None	Absent	0	None	Absent	0	None	Absent	0	None	Absent	0	None	Absent	0	None	Absent	0	None	Absent
Nitrogen cycling	Anammox	hzsA	hydrazine synthase subunit, alpha subunit	hydrazine_synthase_hzsA.hmm	K20932	nitric oxide + ammonium + 3 ferrocytochrome c = hydrazine + H2O + 3 ferricytochrome c [RN:R09799]	nitric oxide; ammonium; ferrocytochrome c	hydrazine; H2O; ferricytochrome c	466|full	Absent	0	None	Absent	0	None	Absent	0	None	Absent	0	None	Absent	0	None	Absent	0	None	Absent	0	None	Absent	0	None	Absent	0	None	Absent	0	None	Absent	0	None	Absent	0	None	Absent	0	None	Absent
Sulfur cycling	Sulfide oxidation	fccB	flavocytochrome c sulphide dehydrogenase, flavin-binding	PF09242.hmm	K17229	hydrogen sulfide + 2 ferricytochrome c = sulfur + 2 ferrocytochrome c + 2 H+ [RN:R09499]	hydrogen sulfide; ferricytochrome c	sulfur; ferrocytochrome c; H+	266|full	Absent	0	None	Absent	0	None	Absent	0	None	Absent	0	None	Absent	0	None	Absent	0	None	Absent	0	None	Absent	0	None	Absent	0	None	Absent	0	None	Absent	0	None	Absent	0	None	Absent	0	None	Absent
Sulfur cycling	Sulfide oxidation	sqr	sulfide:quinone oxidoreductase	sulfide_quinone_oxidoreductase_sqr.hmm	K17218	n HS- + n quinone = polysulfide + n quinol [RN:R10152]	HS-; quinone	polysulfide; quinol	300|full	Absent	0	None	Absent	0	None	Absent	0	None	Absent	0	None	Absent	0	None	Absent	0	None	Absent	0	None	Absent	0	None	Absent	0	None	Absent	0	None	Absent	0	None	Absent	0	None	Absent	0	None	Absent
Sulfur cycling	Sulfite reduction	dsrD	dissimilatory sulfite reductase delta subunit	dsrD.hmm	N/A	Not clear	N/A	N/A	32.80|full	Absent	0	None	Absent	0	None	Absent	0	None	Absent	0	None	Absent	0	None	Absent	0	None	Absent	0	None	Absent	0	None	Absent	0	None	Absent	0	None	Absent	0	None	Absent	0	None	Absent	0	None	Absent
Sulfur cycling	Sulfur oxidation	dsrA	dissimilatory sulfite reductase alpha subunit	dsrA.hmm	K11180	hydrogen sulfide + a [DsrC protein]-disulfide + 2 acceptor + 3 H2O = sulfite + a [DsrC protein]-dithiol + 2 reduced acceptor + 2 H+ [RN:R00861]	hydrogen sulfide; [DsrC protein]-disulfide; acceptor; H2O	sulfite; [DsrC protein]-dithiol; reduced acceptor; H+	200.00|full	Absent	0	None	Absent	0	None	Absent	0	None	Absent	0	None	Absent	0	None	Absent	0	None	Absent	0	None	Absent	0	None	Absent	0	None	Absent	0	None	Absent	0	None	Absent	0	None	Absent	0	None	Absent
Sulfur cycling	Sulfur oxidation	dsrB	dissimilatory sulfite reductase beta subunit	dsrB.hmm	K11181	hydrogen sulfide + a [DsrC protein]-disulfide + 2 acceptor + 3 H2O = sulfite + a [DsrC protein]-dithiol + 2 reduced acceptor + 2 H+ [RN:R00861]	hydrogen sulfide; [DsrC protein]-disulfide; acceptor; H2O	sulfite; [DsrC protein]-dithiol; reduced acceptor; H+	204.00|full	Absent	0	None	Absent	0	None	Absent	0	None	Absent	0	None	Absent	0	None	Absent	0	None	Absent	0	None	Absent	0	None	Absent	0	None	Absent	0	None	Absent	0	None	Absent	0	None	Absent	0	None	Absent
Sulfur cycling	Sulfur oxidation	sdo	sulfur dioxygenase	sulfur_dioxygenase_sdo.hmm	K17725	S-sulfanylglutathione + O2 + H2O = glutathione + sulfite + 2 H+ [RN:R08678]	S-sulfanylglutathione; O2; H2O	glutathione; sulfite; H+	300|full	Absent	0	None	Absent	0	None	Absent	0	None	Absent	0	None	Present	1	g10_bin25_k141_2424633_length_29559_cov_15.9706_26	Absent	0	None	Present	1	D10_bin.35_k141_6153343_length_494456_cov_60.3973_364	Absent	0	None	Present	1	g11_bin29_k141_4662713_length_6172_cov_9.0000_4	Absent	0	None	Present	1	S19Ck141_6072140_5	Absent	0	None	Absent	0	None	Present
Sulfur cycling	Sulfur oxidation/reduction	sor	sulfur oxygenase/reductase	PF07682.hmm	K16952	4 sulfur + 4 H2O + O2 = 2 hydrogen sulfide + 2 sulfite [RN:R07365]	sulfur; H2O; O2	hydrogen sulfide; sulfite	120|full	Absent	0	None	Absent	0	None	Absent	0	None	Absent	0	None	Absent	0	None	Absent	0	None	Absent	0	None	Absent	0	None	Absent	0	None	Absent	0	None	Absent	0	None	Absent	0	None	Absent	0	None	Absent
Sulfur cycling	Sulfur reduction	sreA	sulfur reductase molybdopterin subunit	K17219.hmm	K17219	Sulfur + Reduced acceptor = Hydrogen sulfide + Acceptor	Sulfur, Reduced acceptor	Hydrogen sulfide, Acceptor	1889.97|full	Absent	0	None	Absent	0	None	Absent	0	None	Absent	0	None	Absent	0	None	Absent	0	None	Absent	0	None	Absent	0	None	Absent	0	None	Absent	0	None	Absent	0	None	Absent	0	None	Absent	0	None	Absent
Sulfur cycling	Sulfur reduction	sreB	sulfur reductase FeS subunit	K17220.hmm	K17220	Sulfur + Reduced acceptor = Hydrogen sulfide + Acceptor	Sulfur, Reduced acceptor	Hydrogen sulfide, Acceptor	486.50|full	Absent	0	None	Absent	0	None	Absent	0	None	Absent	0	None	Absent	0	None	Absent	0	None	Absent	0	None	Absent	0	None	Absent	0	None	Absent	0	None	Absent	0	None	Absent	0	None	Absent	0	None	Absent
Sulfur cycling	Sulfur reduction	sreC	sulfur reductase membrane anchor	K17221.hmm	K17221	Sulfur + Reduced acceptor = Hydrogen sulfide + Acceptor	Sulfur, Reduced acceptor	Hydrogen sulfide, Acceptor	721.30|full	Absent	0	None	Absent	0	None	Absent	0	None	Absent	0	None	Absent	0	None	Absent	0	None	Absent	0	None	Absent	0	None	Absent	0	None	Absent	0	None	Absent	0	None	Absent	0	None	Absent	0	None	Absent
Sulfur cycling	Thiosulfate oxidation	soxB	S-sulfosulfanyl-L-cysteine sulfohydrolase	soxB.hmm	K17224	[SoxY protein]-S-sulfosulfanyl-L-cysteine + H2O = [SoxY protein]-S-sulfanyl-L-cysteine + sulfate [RN:R12096]; [SoxY protein]-S-(2-sulfodisulfanyl)-L-cysteine + H2O = [SoxY protein]-S-disulfanyl-L-cysteine + sulfate [RN:R12097]	[SoxY protein]-S-sulfosulfanyl-L-cysteine; H2O; [SoxY protein]-S-(2-sulfodisulfanyl)-L-cysteine	[SoxY protein]-S-sulfanyl-L-cysteine; sulfate; [SoxY protein]-S-disulfanyl-L-cysteine	550.00|full	Absent	0	None	Absent	0	None	Absent	0	None	Absent	0	None	Absent	0	None	Absent	0	None	Absent	0	None	Absent	0	None	Absent	0	None	Absent	0	None	Absent	0	None	Absent	0	None	Absent	0	None	Absent
Sulfur cycling	Thiosulfate oxidation	soxY	sulfur-oxidizing protein SoxY	soxY.hmm	K17226	Thiosulfate + 5 H2O + 8 Ferricytochrome c = 2 Sulfate + 8 Ferrocytochrome c + 10 H+	Thiosulfate; H2O; Ferricytochrome c	Sulfate; Ferrocytochrome c; H+	125.00|full	Absent	0	None	Absent	0	None	Absent	0	None	Absent	0	None	Absent	0	None	Absent	0	None	Absent	0	None	Absent	0	None	Absent	0	None	Absent	0	None	Absent	0	None	Absent	0	None	Absent	0	None	Absent
Sulfur cycling	Thiosulfate oxidation	soxC	sulfane dehydrogenase subunit SoxC	soxC.hmm	K17225	Thiosulfate + 5 H2O + 8 Ferricytochrome c = 2 Sulfate + 8 Ferrocytochrome c + 10 H+	Thiosulfate; H2O; Ferricytochrome c	Sulfate; Ferrocytochrome c; H+	320.00|full	Absent	0	None	Absent	0	None	Absent	0	None	Absent	0	None	Absent	0	None	Absent	0	None	Absent	0	None	Absent	0	None	Absent	0	None	Absent	0	None	Absent	0	None	Absent	0	None	Absent	0	None	Absent
Sulfur cycling	Sulfite reduction	asrA	anaerobic sulfite reductase subunit A	asrA.hmm	K16950	Sulfite + 3 NADH + 3 H+ <=> Hydrogen sulfide + 3 NAD+ + 3 H2O	Sulfite; NADH; H+	Hydrogen sulfide; NAD+; H2O	323.15|full	Absent	0	None	Absent	0	None	Absent	0	None	Absent	0	None	Absent	0	None	Absent	0	None	Absent	0	None	Absent	0	None	Absent	0	None	Absent	0	None	Absent	0	None	Absent	0	None	Absent	0	None	Absent
Sulfur cycling	Sulfite reduction	asrB	anaerobic sulfite reductase subunit B	asrB.hmm	K16951	Sulfite + 3 NADH + 3 H+ <=> Hydrogen sulfide + 3 NAD+ + 3 H2O	Sulfite; NADH; H+	Hydrogen sulfide; NAD+; H2O	288.60|full	Absent	0	None	Absent	0	None	Absent	0	None	Absent	0	None	Absent	0	None	Absent	0	None	Absent	0	None	Absent	0	None	Absent	0	None	Absent	0	None	Absent	0	None	Absent	0	None	Absent	0	None	Absent
Sulfur cycling	Sulfite reduction	asrC	anaerobic sulfite reductase subunit C	asrC.hmm	K00385	Sulfite + 3 NADH + 3 H+ <=> Hydrogen sulfide + 3 NAD+ + 3 H2O	Sulfite; NADH; H+	Hydrogen sulfide; NAD+; H2O	324.10|full	Absent	0	None	Absent	0	None	Absent	0	None	Absent	0	None	Absent	0	None	Absent	0	None	Absent	0	None	Absent	0	None	Absent	0	None	Absent	0	None	Absent	0	None	Absent	0	None	Absent	0	None	Absent
Sulfur cycling	Sulfate reduction	aprA	adenylylsulfate reductase, subunit A	aprA.hmm	K00394	AMP + sulfite + acceptor = adenylyl sulfate + reduced acceptor [RN:R00860]	AMP; sulfite; acceptor	adenylyl sulfate; reduced acceptor	641.75|full	Absent	0	None	Absent	0	None	Absent	0	None	Absent	0	None	Absent	0	None	Absent	0	None	Absent	0	None	Absent	0	None	Absent	0	None	Absent	0	None	Absent	0	None	Absent	0	None	Absent	0	None	Absent
Sulfur cycling	Sulfate reduction	sat	sulfate adenylyltransferase	TIGR00339.hmm	K00958	ATP + sulfate = diphosphate + adenylyl sulfate [RN:R00529]	ATP; sulfate	diphosphate; adenylyl sulfate	181.80|full	Absent	0	None	Absent	0	None	Present	1	g10_bin20_k141_859835_length_33528_cov_15.7101_28	Absent	0	None	Absent	0	None	Absent	0	None	Absent	0	None	Absent	0	None	Absent	0	None	Absent	0	None	Absent	0	None	Absent	0	None	Absent	0	None	Absent
Sulfur cycling	Thiosulfate disproportionation	phsA	thiosulfate reductase / polysulfide reductase chain A	thiosulfate_reductase_phsA.hmm	K08352	thiosulfate + a quinol = sulfite + hydrogen sulfide + a quinone [RN:R11488]	thiosulfate; quinol	sulfite; hydrogen sulfide; quinone	323|full	Absent	0	None	Absent	0	None	Absent	0	None	Absent	0	None	Absent	0	None	Absent	0	None	Absent	0	None	Absent	0	None	Absent	0	None	Absent	0	None	Absent	0	None	Absent	0	None	Absent	0	None	Absent
Hydrogenases	FeFe hydrogenase	fefe-group-a13	FeFe hydrogenase, H2-evolution/Electron-bifurcation	fefe-group-a13.hmm	N/A	H2-evolution/Electron-bifurcation	N/A	N/A	733.8|full	Absent	0	None	Absent	0	None	Absent	0	None	Absent	0	None	Absent	0	None	Absent	0	None	Absent	0	None	Absent	0	None	Absent	0	None	Absent	0	None	Absent	0	None	Absent	0	None	Absent	0	None	Absent
Hydrogenases	FeFe hydrogenase	fefe-group-a2	FeFe hydrogenase, H2-uptake	fefe-group-a2.hmm	N/A	H2-uptake	N/A	N/A	815.2|full	Absent	0	None	Absent	0	None	Absent	0	None	Absent	0	None	Absent	0	None	Absent	0	None	Absent	0	None	Absent	0	None	Absent	0	None	Absent	0	None	Absent	0	None	Absent	0	None	Absent	0	None	Absent
Hydrogenases	FeFe hydrogenase	fefe-group-a4	FeFe hydrogenase, H2-uptake/Electron-bifurcation	fefe-group-a4.hmm	N/A	H2-uptake/Electron-bifurcation	N/A	N/A	599.05|full	Absent	0	None	Absent	0	None	Absent	0	None	Absent	0	None	Absent	0	None	Absent	0	None	Absent	0	None	Absent	0	None	Absent	0	None	Absent	0	None	Absent	0	None	Absent	0	None	Absent	0	None	Absent
Hydrogenases	FeFe hydrogenase	fefe-group-b	FeFe hydrogenase, H2-evolution	fefe-group-b.hmm	N/A	H2-evolution	N/A	N/A	440.3|full	Absent	0	None	Absent	0	None	Absent	0	None	Absent	0	None	Absent	0	None	Absent	0	None	Absent	0	None	Absent	0	None	Absent	0	None	Absent	0	None	Absent	0	None	Absent	0	None	Absent	0	None	Absent
Hydrogenases	FeFe hydrogenase	fefe-group-c1	FeFe hydrogenase, H2-sensing	fefe-group-c1.hmm	N/A	H2-sensing	N/A	N/A	398.25|full	Absent	0	None	Absent	0	None	Absent	0	None	Absent	0	None	Absent	0	None	Absent	0	None	Absent	0	None	Absent	0	None	Absent	0	None	Absent	0	None	Absent	0	None	Absent	0	None	Absent	0	None	Absent
Hydrogenases	FeFe hydrogenase	fefe-group-c2	FeFe hydrogenase, H2-sensing	fefe-group-c2.hmm	N/A	H2-sensing	N/A	N/A	483.75|full	Absent	0	None	Absent	0	None	Absent	0	None	Absent	0	None	Absent	0	None	Absent	0	None	Absent	0	None	Absent	0	None	Absent	0	None	Absent	0	None	Absent	0	None	Absent	0	None	Absent	0	None	Absent
Hydrogenases	FeFe hydrogenase	fefe-group-c3	FeFe hydrogenase, H2-sensing	fefe-group-c3.hmm	N/A	H2-sensing	N/A	N/A	427.05|full	Absent	0	None	Absent	0	None	Absent	0	None	Absent	0	None	Absent	0	None	Absent	0	None	Absent	0	None	Absent	0	None	Absent	0	None	Absent	0	None	Absent	0	None	Absent	0	None	Absent	0	None	Absent
Hydrogenases	Fe hydrogenase	fe	Fe hydrogenase, Bidirectional	fe.hmm	N/A	Bidirectional	N/A	N/A	621|full	Absent	0	None	Absent	0	None	Absent	0	None	Absent	0	None	Absent	0	None	Absent	0	None	Present	1	D10_bin.35_k141_6153343_length_494456_cov_60.3973_344	Absent	0	None	Absent	0	None	Absent	0	None	Absent	0	None	Absent	0	None	Absent	0	None	Absent
Hydrogenases	Ni-Fe Hydrogenase	nife-group-1	Ni-Fe Hydrogenase, H2-uptake	nife-group-1.hmm	N/A	H2-uptake	N/A	N/A	447.25|full	Absent	0	None	Absent	0	None	Absent	0	None	Absent	0	None	Absent	0	None	Absent	0	None	Absent	0	None	Absent	0	None	Absent	0	None	Present	1	S11Ck141_426804_2	Present	2	S19Ck141_1852140_5,S19Ck141_941528_2	Present	1	S22Ck141_595987_2	Absent	0	None	Absent
Hydrogenases	Ni-Fe Hydrogenase	nife-group-2ade	Ni-Fe Hydrogenase, H2-uptake	nife-group-2ade.hmm	N/A	H2-uptake	N/A	N/A	611.8|full	Absent	0	None	Absent	0	None	Absent	0	None	Absent	0	None	Absent	0	None	Absent	0	None	Absent	0	None	Absent	0	None	Absent	0	None	Absent	0	None	Absent	0	None	Absent	0	None	Absent	0	None	Absent
Hydrogenases	Ni-Fe Hydrogenase	nife-group-2bc	Ni-Fe Hydrogenase, H2-uptake	nife-group-2bc.hmm	N/A	H2-uptake	N/A	N/A	600.3|full	Absent	0	None	Absent	0	None	Absent	0	None	Absent	0	None	Absent	0	None	Absent	0	None	Absent	0	None	Absent	0	None	Absent	0	None	Absent	0	None	Absent	0	None	Absent	0	None	Absent	0	None	Absent
Hydrogenases	Ni-Fe Hydrogenase	nife-group-3abd	Ni-Fe Hydrogenase, Bidirectional	nife-group-3abd.hmm	N/A	Bidirectional	N/A	N/A	520.25|full	Absent	0	None	Absent	0	None	Absent	0	None	Absent	0	None	Absent	0	None	Absent	0	None	Absent	0	None	Absent	0	None	Absent	0	None	Absent	0	None	Absent	0	None	Absent	0	None	Absent	0	None	Absent
Hydrogenases	Ni-Fe Hydrogenase	nife-group-3c	Ni-Fe Hydrogenase, Electron-bifurcation	nife-group-3c.hmm	N/A	Electron-bifurcation	N/A	N/A	620.65|full	Present	1	S10Ck141_5957384_2	Absent	0	None	Absent	0	None	Absent	0	None	Absent	0	None	Absent	0	None	Present	1	D10_bin.35_k141_1418864_length_268016_cov_63.9994_37	Absent	0	None	Absent	0	None	Absent	0	None	Absent	0	None	Absent	0	None	Absent	0	None	Absent
Hydrogenases	Ni-Fe Hydrogenase	nife-group-4a-g	Ni-Fe Hydrogenase, H2-evolving	nife-group-4a-g.hmm	N/A	H2-evolving	N/A	N/A	458|full	Present	1	S10Ck141_1957976_4	Absent	0	None	Absent	0	None	Absent	0	None	Present	2	g10_bin25_k141_2482360_length_21788_cov_17.5043_6,g10_bin25_k141_2482360_length_21788_cov_17.5043_19	Present	1	g9_bin3_k141_4272263_length_25563_cov_18.9593_13	Present	1	D10_bin.35_k141_1532896_length_275394_cov_66.4960_18	Absent	0	None	Absent	0	None	Absent	0	None	Absent	0	None	Present	1	S22Ck141_1936243_5	Absent	0	None	Absent
Hydrogenases	Ni-Fe Hydrogenase	nife-group-4hi	Ni-Fe Hydrogenase, H2-uptake	nife-group-4hi.hmm	N/A	H2-uptake	N/A	N/A	447.8|full	Absent	0	None	Absent	0	None	Absent	0	None	Absent	0	None	Present	1	g10_bin25_k141_3503908_length_6975_cov_16.5452_5	Present	1	g9_bin3_k141_3599452_length_17192_cov_17.9934_12	Present	1	D10_bin.35_k141_1532896_length_275394_cov_66.4960_226	Present	1	g9_bin55_k141_2492124_length_6871_cov_15.3822_14	Present	1	g11_bin29_k141_3700015_length_13612_cov_9.3623_5	Absent	0	None	Absent	0	None	Absent	0	None	Absent	0	None	Absent
Oxidative phosphorylation	Complex I (NADH-quinone oxidoreductase)	nuoA	NADH-quinone oxidoreductase subunit A	K00330.hmm	K00330	NADH + ubiquinone + 6 H+[side 1] = NAD+ + ubiquinol + 7 H+[side 2] [RN:R11945]	NADH; ubiquinone; H+	NAD+; ubiquinol; H+	120.27|full	Absent	0	None	Absent	0	None	Absent	0	None	Absent	0	None	Absent	0	None	Absent	0	None	Absent	0	None	Absent	0	None	Absent	0	None	Absent	0	None	Present	1	S19Ck141_5546280_9	Present	1	S22Ck141_2840360_6	Present	1	D10_bin.2_k141_311003_length_3101_cov_7.0000_2	Present
Oxidative phosphorylation	Complex I (NADH-quinone oxidoreductase)	nuoB	NADH-quinone oxidoreductase subunit B	K00331.hmm	K00331	NADH + ubiquinone + 6 H+[side 1] = NAD+ + ubiquinol + 7 H+[side 2] [RN:R11945]	NADH; ubiquinone; H+	NAD+; ubiquinol; H+	263.03|domain	Absent	0	None	Absent	0	None	Absent	0	None	Absent	0	None	Absent	0	None	Absent	0	None	Absent	0	None	Absent	0	None	Absent	0	None	Absent	0	None	Absent	0	None	Absent	0	None	Absent	0	None	Absent
Oxidative phosphorylation	Complex I (NADH-quinone oxidoreductase)	nuoC	NADH-quinone oxidoreductase subunit C	K00332.hmm	K00332	NADH + ubiquinone + 6 H+[side 1] = NAD+ + ubiquinol + 7 H+[side 2] [RN:R11945]	NADH; ubiquinone; H+	NAD+; ubiquinol; H+	202.20|domain	Absent	0	None	Absent	0	None	Absent	0	None	Absent	0	None	Absent	0	None	Absent	0	None	Absent	0	None	Absent	0	None	Absent	0	None	Absent	0	None	Absent	0	None	Absent	0	None	Absent	0	None	Absent
Oxidative phosphorylation	Complex I (NAD(P)H-quinone oxidoreductase)	NdhA	NAD(P)H-quinone oxidoreductase subunit 1	K05572.hmm	K05572	NADH + ubiquinone + 6 H+[side 1] = NAD+ + ubiquinol + 7 H+[side 2] [RN:R11945]	NADH; ubiquinone; H+	NAD+; ubiquinol; H+	518.33|full	Absent	0	None	Absent	0	None	Absent	0	None	Absent	0	None	Absent	0	None	Absent	0	None	Absent	0	None	Absent	0	None	Absent	0	None	Absent	0	None	Absent	0	None	Absent	0	None	Absent	0	None	Absent
Oxidative phosphorylation	Complex I (NAD(P)H-quinone oxidoreductase)	NdhB	NAD(P)H-quinone oxidoreductase subunit 2	K05573.hmm	K05573	NADH + ubiquinone + 6 H+[side 1] = NAD+ + ubiquinol + 7 H+[side 2] [RN:R11945]	NADH; ubiquinone; H+	NAD+; ubiquinol; H+	552.07|full	Absent	0	None	Absent	0	None	Absent	0	None	Absent	0	None	Absent	0	None	Absent	0	None	Absent	0	None	Absent	0	None	Absent	0	None	Absent	0	None	Absent	0	None	Absent	0	None	Absent	0	None	Absent
Oxidative phosphorylation	Complex I (NAD(P)H-quinone oxidoreductase)	NdhC	NAD(P)H-quinone oxidoreductase subunit 3	K05574.hmm	K05574	NADH + ubiquinone + 6 H+[side 1] = NAD+ + ubiquinol + 7 H+[side 2] [RN:R11945]	NADH; ubiquinone; H+	NAD+; ubiquinol; H+	173.80|full	Absent	0	None	Absent	0	None	Absent	0	None	Absent	0	None	Absent	0	None	Absent	0	None	Absent	0	None	Absent	0	None	Absent	0	None	Absent	0	None	Absent	0	None	Absent	0	None	Absent	0	None	Absent
Oxidative phosphorylation	Complex II (Succinate dehydrogenase/Fumarate reductase)	sdhC	succinate dehydrogenase / fumarate reductase, cytochrome b subunit	K00241.hmm	K00241	succinate + a quinone = fumarate + a quinol [RN:R02164]	succinate; quinone	fumarate; quinol	43.60|domain	Absent	0	None	Absent	0	None	Absent	0	None	Absent	0	None	Absent	0	None	Absent	0	None	Absent	0	None	Absent	0	None	Absent	0	None	Absent	0	None	Absent	0	None	Absent	0	None	Absent	0	None	Absent
Oxidative phosphorylation	Complex II (Succinate dehydrogenase/Fumarate reductase)	sdhD	succinate dehydrogenase / fumarate reductase, membrane anchor subunit	K00242.hmm	K00242	succinate + a quinone = fumarate + a quinol [RN:R02164]	succinate; quinone	fumarate; quinol	64.07|domain	Absent	0	None	Absent	0	None	Absent	0	None	Absent	0	None	Absent	0	None	Absent	0	None	Absent	0	None	Absent	0	None	Absent	0	None	Absent	0	None	Absent	0	None	Absent	0	None	Absent	0	None	Absent
Oxidative phosphorylation	Complex III (Cytochrome c reductase)	petA	ubiquinol-cytochrome c reductase iron-sulfur subunit	K00411.hmm	K00411	quinol + 2 ferricytochrome c = quinone + 2 ferrocytochrome c + 2 H+[side 2]	quinol; ferricytochrome c	quinone; ferrocytochrome c; H+	84.30|full	Absent	0	None	Absent	0	None	Absent	0	None	Absent	0	None	Absent	0	None	Absent	0	None	Absent	0	None	Absent	0	None	Absent	0	None	Absent	0	None	Absent	0	None	Absent	0	None	Absent	0	None	Absent
Oxidative phosphorylation	Complex III (Cytochrome c reductase)	petB	ubiquinol-cytochrome c reductase cytochrome b/c1 subunit	K00412.hmm	K00412	quinol + 2 ferricytochrome c = quinone + 2 ferrocytochrome c + 2 H+[side 2]	quinol; ferricytochrome c	quinone; ferrocytochrome c; H+	297.67|domain	Absent	0	None	Absent	0	None	Absent	0	None	Absent	0	None	Absent	0	None	Absent	0	None	Absent	0	None	Absent	0	None	Absent	0	None	Absent	0	None	Absent	0	None	Absent	0	None	Absent	0	None	Absent
Oxidative phosphorylation	Complex III (Cytochrome c reductase)	fbcH	ubiquinol-cytochrome c reductase cytochrome b/c1 subunit	K00410.hmm	K00410	quinol + 2 ferricytochrome c = quinone + 2 ferrocytochrome c + 2 H+[side 2]	quinol; ferricytochrome c	quinone; ferrocytochrome c; H+	718.00|domain	Absent	0	None	Absent	0	None	Absent	0	None	Absent	0	None	Absent	0	None	Absent	0	None	Absent	0	None	Absent	0	None	Absent	0	None	Absent	0	None	Absent	0	None	Absent	0	None	Absent	0	None	Absent
Oxidative phosphorylation	Complex V (ATP synthase: V/A-type H+/Na+-transporting ATPase)	atpA (V/A-type)	V/A-type H+/Na+-transporting ATPase subunit A	K02117.hmm	K02117	ATP + H2O + 4 H+[side 1] = ADP + phosphate + 4 H+[side 2]	ATP; H2O; H+	ADP; phosphate; H+	814.23|full	Present	1	S10Ck141_1584512_29	Absent	0	None	Present	1	g10_bin20_k141_6445635_length_54733_cov_15.0000_3	Absent	0	None	Present	5	g10_bin25_k141_1361102_length_25209_cov_20.4905_7,g10_bin25_k141_1361102_length_25209_cov_20.4905_14,g10_bin25_k141_1995617_length_2538_cov_13.3258_2,g10_bin25_k141_6285868_length_3738_cov_9.0000_2,g10_bin25_k141_6447622_length_9741_cov_15.1907_6	Present	3	g9_bin3_k141_396564_length_55227_cov_19.0861_9,g9_bin3_k141_6119078_length_8661_cov_16.4540_7,g9_bin3_k141_396564_length_55227_cov_19.0861_16	Present	1	D10_bin.35_k141_1097624_length_625796_cov_66.0638_282	Present	3	g9_bin55_k141_554615_length_4752_cov_18.6398_6,g9_bin55_k141_2221104_length_6641_cov_15.8618_6,g9_bin55_k141_5214487_length_2805_cov_14.8086_2	Absent	0	None	Absent	0	None	Absent	0	None	Present	1	S22Ck141_3853243_3	Absent	0	None	Present
Oxidative phosphorylation	Complex V (ATP synthase: V/A-type H+/Na+-transporting ATPase)	atpB (V/A-type)	V/A-type H+/Na+-transporting ATPase subunit B	K02118.hmm	K02118	ATP + H2O + 4 H+[side 1] = ADP + phosphate + 4 H+[side 2]	ATP; H2O; H+	ADP; phosphate; H+	701.83|full	Absent	0	None	Absent	0	None	Absent	0	None	Absent	0	None	Present	3	g10_bin25_k141_1361102_length_25209_cov_20.4905_13,g10_bin25_k141_6447622_length_9741_cov_15.1907_7,g10_bin25_k141_1361102_length_25209_cov_20.4905_8	Present	3	g9_bin3_k141_396564_length_55227_cov_19.0861_10,g9_bin3_k141_396564_length_55227_cov_19.0861_15,g9_bin3_k141_6119078_length_8661_cov_16.4540_6	Present	1	D10_bin.35_k141_1097624_length_625796_cov_66.0638_281	Absent	0	None	Absent	0	None	Present	1	S11Ck141_3281663_1	Present	1	S19Ck141_6309878_2	Present	1	S22Ck141_3853243_2	Present	1	D10_bin.2_k141_4550485_length_4637_cov_201.0000_2	Present
Oxidative phosphorylation	Complex V (F-type H+-transporting ATPase)	atpA (F-type)	F-type H+/Na+-transporting ATPase subunit alpha	K02111.hmm	K02111	ATP + H2O + 4 H+[side 1] = ADP + phosphate + 4 H+[side 2]	ATP; H2O; H+	ADP; phosphate; H+	431.80|domain	Absent	0	None	Absent	0	None	Absent	0	None	Absent	0	None	Absent	0	None	Absent	0	None	Absent	0	None	Absent	0	None	Absent	0	None	Present	1	S11Ck141_3186029_12	Present	1	S19Ck141_4485298_3	Absent	0	None	Absent	0	None	Absent
Oxidative phosphorylation	Complex V (F-type H+-transporting ATPase)	atpD (F-type)	F-type H+/Na+-transporting ATPase subunit beta	K02112.hmm	K02112	ATP + H2O + 4 H+[side 1] = ADP + phosphate + 4 H+[side 2]	ATP; H2O; H+	ADP; phosphate; H+	482.47|domain	Absent	0	None	Absent	0	None	Absent	0	None	Absent	0	None	Absent	0	None	Absent	0	None	Absent	0	None	Absent	0	None	Absent	0	None	Present	1	S11Ck141_3186029_5	Absent	0	None	Absent	0	None	Absent	0	None	Absent
Oxygen metabolism (Oxidative phosphorylation Complex IV)	Oxygen metabolism - cytochrome c oxidase, caa3-type	coxA	cytochrome c oxidase subunit I	TIGR02891.hmm	K02274	4 ferrocytochrome c + O2 + 4 H+ = 4 ferricytochrome c + 2 H2O [RN:R00081]	ferrocytochrome c; O2; H+	ferricytochrome c; H2O	617.40|full	Absent	0	None	Absent	0	None	Absent	0	None	Absent	0	None	Absent	0	None	Absent	0	None	Absent	0	None	Absent	0	None	Absent	0	None	Absent	0	None	Absent	0	None	Absent	0	None	Absent	0	None	Absent
Oxygen metabolism (Oxidative phosphorylation Complex IV)	Oxygen metabolism - cytochrome c oxidase, caa3-type	coxB	cytochrome c oxidase subunit II	TIGR02866.hmm	K02275	4 ferrocytochrome c + O2 + 4 H+ = 4 ferricytochrome c + 2 H2O [RN:R00081]	ferrocytochrome c; O2; H+	ferricytochrome c; H2O	144.30|full	Absent	0	None	Absent	0	None	Absent	0	None	Absent	0	None	Absent	0	None	Absent	0	None	Absent	0	None	Absent	0	None	Absent	0	None	Absent	0	None	Absent	0	None	Absent	0	None	Absent	0	None	Absent
Oxygen metabolism (Oxidative phosphorylation Complex IV)	Oxygen metabolism - cytochrome c oxidase, cbb3-type	ccoN	cytochrome c oxidase cbb3-type subunit I	TIGR00780.hmm	K00404	4 ferrocytochrome c + O2 + 4 H+ = 4 ferricytochrome c + 2 H2O [RN:R00081]	ferrocytochrome c; O2; H+	ferricytochrome c; H2O	168.15|full	Absent	0	None	Absent	0	None	Absent	0	None	Absent	0	None	Absent	0	None	Absent	0	None	Absent	0	None	Absent	0	None	Absent	0	None	Absent	0	None	Absent	0	None	Absent	0	None	Absent	0	None	Absent
Oxygen metabolism (Oxidative phosphorylation Complex IV)	Oxygen metabolism - cytochrome c oxidase, cbb3-type	ccoO	cytochrome c oxidase cbb3-type subunit II	TIGR00781.hmm	K00405	4 ferrocytochrome c + O2 + 4 H+ = 4 ferricytochrome c + 2 H2O [RN:R00081]	ferrocytochrome c; O2; H+	ferricytochrome c; H2O	62.85|full	Absent	0	None	Absent	0	None	Absent	0	None	Absent	0	None	Absent	0	None	Absent	0	None	Absent	0	None	Absent	0	None	Absent	0	None	Absent	0	None	Absent	0	None	Absent	0	None	Absent	0	None	Absent
Oxygen metabolism (Oxidative phosphorylation Complex IV)	Oxygen metabolism - cytochrome c oxidase, cbb3-type	ccoP	cytochrome c oxidase cbb3-type subunit III	TIGR00782.hmm	K00406	4 ferrocytochrome c + O2 + 4 H+ = 4 ferricytochrome c + 2 H2O [RN:R00081]	ferrocytochrome c; O2; H+	ferricytochrome c; H2O	54.05|full	Absent	0	None	Absent	0	None	Absent	0	None	Absent	0	None	Absent	0	None	Absent	0	None	Absent	0	None	Absent	0	None	Absent	0	None	Absent	0	None	Absent	0	None	Absent	0	None	Absent	0	None	Absent
Oxygen metabolism (Oxidative phosphorylation Complex IV)	Oxygen metabolism - cytochrome (quinone) oxidase, bo type	cyoA	cytochrome o ubiquinol oxidase subunit II	TIGR01433.hmm	K02297	2 ubiquinol + O2 + n H+[side 1] = 2 ubiquinone + 2 H2O + n H+[side 2] [RN:R11335]	ubiquinol; O2; H+	ubiquinone; H2O; H+	218.75|full	Absent	0	None	Absent	0	None	Absent	0	None	Absent	0	None	Absent	0	None	Absent	0	None	Absent	0	None	Absent	0	None	Absent	0	None	Absent	0	None	Absent	0	None	Absent	0	None	Absent	0	None	Absent
Oxygen metabolism (Oxidative phosphorylation Complex IV)	Oxygen metabolism - cytochrome (quinone) oxidase, bo type	cyoD	cytochrome o ubiquinol oxidase subunit IV	TIGR02847.hmm	K02300	2 ubiquinol + O2 + n H+[side 1] = 2 ubiquinone + 2 H2O + n H+[side 2] [RN:R11335]	ubiquinol; O2; H+	ubiquinone; H2O; H+	64.95|full	Absent	0	None	Absent	0	None	Absent	0	None	Absent	0	None	Absent	0	None	Absent	0	None	Absent	0	None	Absent	0	None	Absent	0	None	Absent	0	None	Absent	0	None	Absent	0	None	Absent	0	None	Absent
Oxygen metabolism (Oxidative phosphorylation Complex IV)	Oxygen metabolism - cytochrome (quinone) oxidase, bo type	cyoB	cytochrome o ubiquinol oxidase subunit I	K02298.hmm	K02298	2 ubiquinol + O2 + n H+[side 1] = 2 ubiquinone + 2 H2O + n H+[side 2] [RN:R11335]	ubiquinol; O2; H+	ubiquinone; H2O; H+	967.93|full	Absent	0	None	Absent	0	None	Absent	0	None	Absent	0	None	Absent	0	None	Absent	0	None	Absent	0	None	Absent	0	None	Absent	0	None	Absent	0	None	Absent	0	None	Absent	0	None	Absent	0	None	Absent
Oxygen metabolism (Oxidative phosphorylation Complex IV)	Oxygen metabolism - cytochrome (quinone) oxidase, bo type	cyoC	cytochrome o ubiquinol oxidase subunit III	K02299.hmm	K02299	2 ubiquinol + O2 + n H+[side 1] = 2 ubiquinone + 2 H2O + n H+[side 2] [RN:R11335]	ubiquinol; O2; H+	ubiquinone; H2O; H+	262.30|full	Absent	0	None	Absent	0	None	Absent	0	None	Absent	0	None	Absent	0	None	Absent	0	None	Absent	0	None	Absent	0	None	Absent	0	None	Absent	0	None	Absent	0	None	Absent	0	None	Absent	0	None	Absent
Oxygen metabolism (Oxidative phosphorylation Complex IV)	Oxygen metabolism - cytochrome (quinone) oxidase, bd type	cydA	cytochrome bd ubiquinol oxidase subunit I	PF01654.hmm	K00425	2 ubiquinol + O2[side 2] + 4 H+[side 2] = 2 ubiquinone + 2 H2O[side 2] + 4 H+[side 1] [RN:R11325]	ubiquinol; O2; H+; e-	ubiquinone; H2O; H+; e-	118|full	Present	1	S10Ck141_299993_6	Absent	0	None	Absent	0	None	Absent	0	None	Absent	0	None	Absent	0	None	Absent	0	None	Absent	0	None	Absent	0	None	Absent	0	None	Present	1	S19Ck141_5140282_3	Absent	0	None	Absent	0	None	Absent
Oxygen metabolism (Oxidative phosphorylation Complex IV)	Oxygen metabolism - cytochrome (quinone) oxidase, bd type	cydB	cytochrome bd ubiquinol oxidase subunit II	TIGR00203.hmm	K00426	2 ubiquinol + O2[side 2] + 4 H+[side 2] = 2 ubiquinone + 2 H2O[side 2] + 4 H+[side 1] [RN:R11325]	ubiquinol; O2; H+; e-	ubiquinone; H2O; H+; e-	88.55|full	Absent	0	None	Absent	0	None	Absent	0	None	Absent	0	None	Absent	0	None	Absent	0	None	Absent	0	None	Absent	0	None	Absent	0	None	Absent	0	None	Present	1	S19Ck141_5140282_2	Absent	0	None	Absent	0	None	Absent
Oxygen metabolism (Oxidative phosphorylation Complex IV)	Oxygen metabolism - cytochrome (quinone) oxidase, aa3 type, QoxABCD	qoxA	cytochrome aa3-600 menaquinol oxidase subunit II	TIGR01432.hmm	K02826	2 menaquinol + O2 + n H+[side 1] = 2 menaquinone + 2 H2O + n H+[side 2] [RN:R09492]	menaquinol; O2; H+	menaquinone; H2O; H+	204.55|full	Absent	0	None	Absent	0	None	Absent	0	None	Absent	0	None	Absent	0	None	Absent	0	None	Absent	0	None	Absent	0	None	Absent	0	None	Absent	0	None	Absent	0	None	Absent	0	None	Absent	0	None	Absent
Oxygen metabolism (Oxidative phosphorylation Complex IV)	Oxygen metabolism - cytochrome (quinone) oxidase, aa3 type, QoxABCD	qoxB	cytochrome aa3-600 menaquinol oxidase subunit I	TIGR02882.hmm	K02827	2 menaquinol + O2 + n H+[side 1] = 2 menaquinone + 2 H2O + n H+[side 2] [RN:R09492]	menaquinol; O2; H+	menaquinone; H2O; H+	954.70|full	Absent	0	None	Absent	0	None	Absent	0	None	Absent	0	None	Absent	0	None	Absent	0	None	Absent	0	None	Absent	0	None	Absent	0	None	Absent	0	None	Absent	0	None	Absent	0	None	Absent	0	None	Absent
Urea utilization	Urease	ureC	urease subunit alpha	TIGR01792.hmm	K01428	urea + H2O = CO2 + 2 NH3 [RN:R00131]	urea; H2O	CO2; NH3	212.95|full	Absent	0	None	Absent	0	None	Absent	0	None	Absent	0	None	Absent	0	None	Absent	0	None	Absent	0	None	Absent	0	None	Absent	0	None	Absent	0	None	Absent	0	None	Absent	0	None	Absent	0	None	Absent
Urea utilization	Urease	ureB	urease subunit beta	TIGR00192.hmm	K01429	urea + H2O = CO2 + 2 NH3 [RN:R00131]	urea; H2O	CO2; NH3	40.65|full	Absent	0	None	Absent	0	None	Absent	0	None	Absent	0	None	Absent	0	None	Absent	0	None	Absent	0	None	Absent	0	None	Absent	0	None	Absent	0	None	Absent	0	None	Absent	0	None	Absent	0	None	Absent
Urea utilization	Urease	ureA	urease subunit gamma	TIGR00193.hmm	K01430	urea + H2O = CO2 + 2 NH3 [RN:R00131]	urea; H2O	CO2; NH3	31.45|full	Absent	0	None	Absent	0	None	Absent	0	None	Absent	0	None	Absent	0	None	Absent	0	None	Absent	0	None	Absent	0	None	Absent	0	None	Absent	0	None	Absent	0	None	Absent	0	None	Absent	0	None	Absent
Halogenated compound utilization	Halogenated compounds breakdown	E3.8.1.2	2-haloacid dehalogenase	K01560.hmm	K01560	(S)-2-haloacid + H2O = (R)-2-hydroxyacid + halide [RN:R03830]	(S)-2-haloacid; H2O	(R)-2-hydroxyacid; halide	141.17|domain	Absent	0	None	Absent	0	None	Absent	0	None	Absent	0	None	Absent	0	None	Absent	0	None	Absent	0	None	Absent	0	None	Absent	0	None	Absent	0	None	Absent	0	None	Absent	0	None	Absent	0	None	Absent
Halogenated compound utilization	Halogenated compounds breakdown	pcpC	tetrachlorohydroquinone reductive dehalogenase	K15241.hmm	K15241	2,6-dichlorohydroquinone + Cl- + glutathione disulfide = 2,3,6-trichlorohydroquinone + 2 glutathione [RN:R05403]; 2,3,6-trichlorohydroquinone + Cl- + glutathione disulfide = 2,3,5,6-tetrachlorohydroquinone + 2 glutathione [RN:R05402]	2,6-dichlorohydroquinone; Cl-; glutathione disulfide; 2,3,6-trichlorohydroquinone	2,3,6-trichlorohydroquinone; glutathione; 2,3,5,6-tetrachlorohydroquinone	276.67|full	Absent	0	None	Absent	0	None	Absent	0	None	Absent	0	None	Absent	0	None	Absent	0	None	Absent	0	None	Absent	0	None	Absent	0	None	Absent	0	None	Absent	0	None	Absent	0	None	Absent	0	None	Absent
Halogenated compound utilization	Halogenated compounds breakdown	cprA	3-chloro-4-hydroxyphenylacetate reductive dehalogenase	K21566.hmm	K21566	1-haloalkane + H2O = a primary alcohol + halide [RN:R02337]	1-haloalkane; H2O	primary alcohol; halide	850.93|full	Absent	0	None	Absent	0	None	Absent	0	None	Absent	0	None	Absent	0	None	Absent	0	None	Absent	0	None	Absent	0	None	Absent	0	None	Absent	0	None	Absent	0	None	Absent	0	None	Absent	0	None	Absent
Halogenated compound utilization	Halogenated compounds breakdown	pceA	tetrachloroethene reductive dehalogenase	K21647.hmm	K21647	trichloroethene + chloride + acceptor = tetrachloroethene + reduced acceptor [RN:R05753]	trichloroethene; chloride; acceptor	tetrachloroethene; reduced acceptor	1150.07|full	Absent	0	None	Absent	0	None	Absent	0	None	Absent	0	None	Absent	0	None	Absent	0	None	Absent	0	None	Absent	0	None	Absent	0	None	Absent	0	None	Absent	0	None	Absent	0	None	Absent	0	None	Absent
Perchlorate reduction	Perchlorate reduction	pcrA	perchlorate reductase, subunit alpha	TIGR03479.hmm	N/A	reduced acceptor + perchlorate = acceptor + H2O + chlorite	perchlorate; reduced acceptor	chlorite; acceptor; H2O	559.05|full	Absent	0	None	Absent	0	None	Absent	0	None	Absent	0	None	Absent	0	None	Absent	0	None	Absent	0	None	Absent	0	None	Absent	0	None	Absent	0	None	Absent	0	None	Absent	0	None	Absent	0	None	Absent
Perchlorate reduction	Perchlorate reduction	pcrB	perchlorate reductase, subunit beta	TIGR03478.hmm	N/A	reduced acceptor + perchlorate = acceptor + H2O + chlorite	perchlorate; reduced acceptor	chlorite; acceptor; H2O	319.40|full	Absent	0	None	Absent	0	None	Absent	0	None	Absent	0	None	Absent	0	None	Absent	0	None	Absent	0	None	Absent	0	None	Absent	0	None	Absent	0	None	Absent	0	None	Absent	0	None	Absent	0	None	Absent
Chlorite reduction	Chlorite reduction	cld	chlorite dismutase	PF06778.hmm	K09162	chloride + O2 = chlorite [RN:R05721]	chloride; O2	chlorite	65|full	Absent	0	None	Absent	0	None	Absent	0	None	Absent	0	None	Absent	0	None	Absent	0	None	Absent	0	None	Absent	0	None	Absent	0	None	Absent	0	None	Absent	0	None	Absent	0	None	Absent	0	None	Absent
As cycling	Dissimilatory arsenate reduction	arrA	dissimilatory arsenate reductase	arrA.hmm	N/A	arsenate reduction	arsenate	arsenite	175|full	Absent	0	None	Absent	0	None	Absent	0	None	Absent	0	None	Absent	0	None	Absent	0	None	Absent	0	None	Absent	0	None	Absent	0	None	Absent	0	None	Absent	0	None	Absent	0	None	Absent	0	None	Absent
As cycling	Arsenate reduction for detoxification	arsC (grx)	arsenate reductase (glutaredoxin)	arsC_glut.hmm	K00537	arsenate + glutaredoxin = arsenite + glutaredoxin disulfide + H2O [RN:R05747]	arsenate; glutaredoxin	arsenite; glutaredoxin disulfide; H2O	80|full	Absent	0	None	Absent	0	None	Absent	0	None	Absent	0	None	Absent	0	None	Absent	0	None	Absent	0	None	Absent	0	None	Absent	0	None	Absent	0	None	Absent	0	None	Absent	0	None	Absent	0	None	Absent
As cycling	Arsenate reduction for detoxification	arsC (trx)	arsenate reductase (thioredoxin)	arsC_thio.hmm	K03741	arsenate + thioredoxin = arsenite + thioredoxin disulfide + H2O [RN:R10927]	arsenate; thioredoxin	arsenite; thioredoxin disulfide; H2O	172|full	Absent	0	None	Absent	0	None	Absent	0	None	Absent	0	None	Absent	0	None	Absent	0	None	Absent	0	None	Absent	0	None	Absent	0	None	Absent	0	None	Absent	0	None	Absent	0	None	Absent	0	None	Absent
As cycling	Arsenite oxidation for energy metabolism	arxA	arsenite oxidase (molybdopterin subunit)	arxA.hmm	N/A	arsenite oxidation coupled with oxygen or nirate reduction	arsenite	arsenate	600|full	Absent	0	None	Absent	0	None	Absent	0	None	Absent	0	None	Absent	0	None	Absent	0	None	Absent	0	None	Absent	0	None	Absent	0	None	Absent	0	None	Absent	0	None	Absent	0	None	Absent	0	None	Absent
As cycling	Arsenite oxidation for detoxification and energy metabolism	aioA	arsenite oxidase large subunit	aioA.hmm	K08356	arsenite + H2O + 2 oxidized cytochrome c = arsenate + 2 reduced cytochrome c + 2 H+ [RN:R09787]	arsenite; H2O; oxidized cytochrome c	arsenate; reduced cytochrome c; H+	800|full	Absent	0	None	Absent	0	None	Absent	0	None	Absent	0	None	Absent	0	None	Absent	0	None	Absent	0	None	Absent	0	None	Absent	0	None	Absent	0	None	Absent	0	None	Absent	0	None	Absent	0	None	Absent
As cycling	Arsenite methylation	arsM	arsenite methyltransferase	arsM.hmm	K07755	2 S-adenosyl-L-methionine + arsenic triglutathione + 2 thioredoxin + H2O = S-adenosyl-L-homocysteine + dimethylarsinous acid + 3 glutathione + 2 thioredoxin disulfide [RN:R12918]	S-adenosyl-L-methionine; arsenic triglutathione; thioredoxin	S-adenosyl-L-homocysteine; dimethylarsinous acid; glutathione; thioredoxin disulfide	200|full	Present	1	S10Ck141_127471_6	Present	1	b7_bin47_k141_7274186_length_44192_cov_15.5090_23	Absent	0	None	Absent	0	None	Present	1	g10_bin25_k141_3942733_length_1808_cov_8.2939_2	Present	1	g9_bin3_k141_6755240_length_5863_cov_10.9425_3	Absent	0	None	Absent	0	None	Absent	0	None	Absent	0	None	Absent	0	None	Absent	0	None	Absent	0	None	Present
Selenate reduction	Selenate reduction	ygfM	putative selenate reductase FAD-binding subunit	TIGR03312.hmm	K12529	selenite + H2O + acceptor = selenate + reduced acceptor [RN:R07229]	selenite; H2O; acceptor	selenate; reduced acceptor	87.85|full	Absent	0	None	Absent	0	None	Absent	0	None	Absent	0	None	Absent	0	None	Absent	0	None	Absent	0	None	Absent	0	None	Absent	0	None	Absent	0	None	Absent	0	None	Absent	0	None	Absent	0	None	Absent
Selenate reduction	Selenate reduction	xdhD	putative selenate reductase molybdopterin-binding subunit	TIGR03313.hmm	K12528	selenite + H2O + acceptor = selenate + reduced acceptor [RN:R07229]	selenite; H2O; acceptor	selenate; reduced acceptor	526.50|full	Absent	0	None	Absent	0	None	Absent	0	None	Absent	0	None	Absent	0	None	Absent	0	None	Absent	0	None	Absent	0	None	Absent	0	None	Absent	0	None	Absent	0	None	Absent	0	None	Absent	0	None	Absent
Selenate reduction	Selenate reduction	YgfK	putative selenate reductase	TIGR03315.hmm	K12527	selenite + H2O + acceptor = selenate + reduced acceptor [RN:R07229]	selenite; H2O; acceptor	selenate; reduced acceptor	354.45|full	Absent	0	None	Absent	0	None	Absent	0	None	Absent	0	None	Absent	0	None	Absent	0	None	Absent	0	None	Absent	0	None	Absent	0	None	Absent	0	None	Absent	0	None	Absent	0	None	Absent	0	None	Absent
Nitrile hydration	Nitrile hydratase	nthA	nitrile hydratase subunit alpha	TIGR01323.hmm	K01721	an aliphatic amide = a nitrile + H2O [RN:R02826]	aliphatic amide	nitrile; H2O	239.05|full	Absent	0	None	Absent	0	None	Absent	0	None	Absent	0	None	Absent	0	None	Absent	0	None	Absent	0	None	Absent	0	None	Absent	0	None	Absent	0	None	Absent	0	None	Absent	0	None	Absent	0	None	Absent
Nitrile hydration	Nitrile hydratase	nthB	nitrile hydratase subunit beta	TIGR03888.hmm	K20807	an aliphatic amide = a nitrile + H2O [RN:R02826]	aliphatic amide	nitrile; H2O	136.35|full	Absent	0	None	Absent	0	None	Absent	0	None	Absent	0	None	Absent	0	None	Absent	0	None	Absent	0	None	Absent	0	None	Absent	0	None	Absent	0	None	Absent	0	None	Absent	0	None	Absent	0	None	Absent
Iron cycling	Iron oxidation	Cyc1	Cyc1	Cyc1.hmm	N/A	Iron oxidation	N/A	N/A	98|full	Absent	0	None	Absent	0	None	Absent	0	None	Absent	0	None	Absent	0	None	Absent	0	None	Absent	0	None	Absent	0	None	Absent	0	None	Absent	0	None	Absent	0	None	Absent	0	None	Absent	0	None	Absent
Iron cycling	Iron oxidation	Cyc2_repCluster1	Cyc2_repCluster1	Cyc2_repCluster1.hmm	N/A	Iron oxidation	N/A	N/A	31.5|full	Absent	0	None	Absent	0	None	Absent	0	None	Absent	0	None	Absent	0	None	Absent	0	None	Absent	0	None	Absent	0	None	Absent	0	None	Absent	0	None	Absent	0	None	Absent	0	None	Absent	0	None	Absent
Iron cycling	Iron oxidation	Cyc2_repCluster2	Cyc2_repCluster2	Cyc2_repCluster2.hmm	N/A	Iron oxidation	N/A	N/A	27.8|full	Absent	0	None	Absent	0	None	Absent	0	None	Absent	0	None	Absent	0	None	Absent	0	None	Absent	0	None	Absent	0	None	Absent	0	None	Absent	0	None	Absent	0	None	Absent	0	None	Absent	0	None	Absent
Iron cycling	Iron oxidation	Cyc2_repCluster3	Cyc2_repCluster3	Cyc2_repCluster3.hmm	N/A	Iron oxidation	N/A	N/A	27.3|full	Absent	0	None	Absent	0	None	Absent	0	None	Absent	0	None	Absent	0	None	Absent	0	None	Absent	0	None	Absent	0	None	Absent	0	None	Absent	0	None	Absent	0	None	Absent	0	None	Absent	0	None	Absent
Iron cycling	Iron oxidation	FoxA	FoxA	FoxA.hmm	N/A	Iron oxidation	N/A	N/A	128|full	Absent	0	None	Absent	0	None	Absent	0	None	Absent	0	None	Absent	0	None	Absent	0	None	Absent	0	None	Absent	0	None	Absent	0	None	Absent	0	None	Absent	0	None	Absent	0	None	Absent	0	None	Absent
Iron cycling	Iron oxidation	FoxB	FoxB	FoxB.hmm	N/A	Iron oxidation	N/A	N/A	66|full	Absent	0	None	Absent	0	None	Absent	0	None	Absent	0	None	Absent	0	None	Absent	0	None	Absent	0	None	Absent	0	None	Absent	0	None	Absent	0	None	Absent	0	None	Absent	0	None	Absent	0	None	Absent
Iron cycling	Iron oxidation	FoxC	FoxC	FoxC.hmm	N/A	Iron oxidation	N/A	N/A	62|full	Absent	0	None	Absent	0	None	Absent	0	None	Absent	0	None	Absent	0	None	Absent	0	None	Absent	0	None	Absent	0	None	Absent	0	None	Absent	0	None	Absent	0	None	Absent	0	None	Absent	0	None	Absent
Iron cycling	Iron oxidation	FoxE	FoxE	FoxE.hmm	N/A	Iron oxidation	N/A	N/A	37|full	Absent	0	None	Absent	0	None	Absent	0	None	Absent	0	None	Absent	0	None	Absent	0	None	Absent	0	None	Absent	0	None	Absent	0	None	Absent	0	None	Absent	0	None	Absent	0	None	Absent	0	None	Absent
Iron cycling	Iron oxidation	FoxY	FoxY	FoxY.hmm	N/A	Iron oxidation	N/A	N/A	124|full	Absent	0	None	Absent	0	None	Absent	0	None	Absent	0	None	Absent	0	None	Absent	0	None	Present	2	D10_bin.35_k141_1532896_length_275394_cov_66.4960_269,D10_bin.35_k141_1532896_length_275394_cov_66.4960_268	Absent	0	None	Absent	0	None	Absent	0	None	Absent	0	None	Absent	0	None	Absent	0	None	Absent
Iron cycling	Iron oxidation	FoxZ	FoxZ	FoxZ.hmm	N/A	Iron oxidation	N/A	N/A	150|full	Absent	0	None	Absent	0	None	Absent	0	None	Absent	0	None	Absent	0	None	Absent	0	None	Absent	0	None	Absent	0	None	Absent	0	None	Absent	0	None	Absent	0	None	Absent	0	None	Absent	0	None	Absent
Iron cycling	Iron oxidation	MtoA	MtoA	MtoA.hmm	N/A	Iron oxidation	N/A	N/A	140|full	Absent	0	None	Absent	0	None	Absent	0	None	Absent	0	None	Absent	0	None	Absent	0	None	Absent	0	None	Absent	0	None	Absent	0	None	Absent	0	None	Absent	0	None	Absent	0	None	Absent	0	None	Absent
Iron cycling	Iron oxidation	sulfocyanin	sulfocyanin	sulfocyanin.hmm	N/A	Iron oxidation	N/A	N/A	45.4|full	Absent	0	None	Absent	0	None	Absent	0	None	Absent	0	None	Absent	0	None	Absent	0	None	Absent	0	None	Absent	0	None	Absent	0	None	Absent	0	None	Absent	0	None	Absent	0	None	Absent	0	None	Absent
Iron cycling	Metal (Iron/Manganese) reduction	MtrA	MtrA	MtrA.hmm	N/A	Metal (Iron/Manganese) reduction	N/A	N/A	140|full	Absent	0	None	Absent	0	None	Absent	0	None	Absent	0	None	Absent	0	None	Absent	0	None	Absent	0	None	Absent	0	None	Absent	0	None	Absent	0	None	Absent	0	None	Absent	0	None	Absent	0	None	Absent
Iron cycling	Metal (Iron/Manganese) reduction	MtrB_TIGR03509	MtrB_TIGR03509	MtrB_TIGR03509.hmm	N/A	Metal (Iron/Manganese) reduction	N/A	N/A	240.05|full	Absent	0	None	Absent	0	None	Absent	0	None	Absent	0	None	Absent	0	None	Absent	0	None	Absent	0	None	Absent	0	None	Absent	0	None	Absent	0	None	Absent	0	None	Absent	0	None	Absent	0	None	Absent
Iron cycling	Metal (Iron/Manganese) reduction	MtrC_TIGR03507	MtrC_TIGR03507	MtrC_TIGR03507.hmm	N/A	Metal (Iron/Manganese) reduction	N/A	N/A	209.3|full	Absent	0	None	Absent	0	None	Absent	0	None	Absent	0	None	Absent	0	None	Absent	0	None	Absent	0	None	Absent	0	None	Absent	0	None	Absent	0	None	Absent	0	None	Absent	0	None	Absent	0	None	Absent
Iron cycling	Iron reduction	CymA	CymA	CymA.hmm	N/A	Iron reduction	N/A	N/A	237|full	Absent	0	None	Absent	0	None	Absent	0	None	Absent	0	None	Absent	0	None	Absent	0	None	Absent	0	None	Absent	0	None	Absent	0	None	Absent	0	None	Absent	0	None	Absent	0	None	Absent	0	None	Absent
Iron cycling	Iron reduction	OmcF	OmcF	OmcF.hmm	N/A	Iron reduction	N/A	N/A	83.7|full	Absent	0	None	Absent	0	None	Absent	0	None	Absent	0	None	Absent	0	None	Absent	0	None	Absent	0	None	Absent	0	None	Absent	0	None	Absent	0	None	Absent	0	None	Absent	0	None	Absent	0	None	Absent
Iron cycling	Iron reduction	OmcS	OmcS	OmcS.hmm	N/A	Iron reduction	N/A	N/A	78.2|full	Absent	0	None	Absent	0	None	Absent	0	None	Absent	0	None	Absent	0	None	Absent	0	None	Absent	0	None	Absent	0	None	Absent	0	None	Absent	0	None	Absent	0	None	Absent	0	None	Absent	0	None	Absent
Iron cycling	Iron reduction	OmcZ	OmcZ	OmcZ.hmm	N/A	Iron reduction	N/A	N/A	76.9|full	Absent	0	None	Absent	0	None	Absent	0	None	Absent	0	None	Absent	0	None	Absent	0	None	Absent	0	None	Absent	0	None	Absent	0	None	Absent	0	None	Absent	0	None	Absent	0	None	Absent	0	None	Absent
Iron cycling	Iron reduction	FmnA	FmnA	FmnA.hmm	N/A	Iron reduction	N/A	N/A	60|full	Absent	0	None	Present	1	b7_bin47_k141_6452961_length_52125_cov_15.9024_45	Present	1	g10_bin20_k141_2931032_length_62575_cov_15.0417_30	Present	1	g11_bin85_k141_3752416_length_33833_cov_16.2417_2	Absent	0	None	Absent	0	None	Present	1	D10_bin.35_k141_1161359_length_123908_cov_60.0171_97	Absent	0	None	Absent	0	None	Present	2	S11Ck141_2638628_10,S11Ck141_3406627_2	Present	2	S19Ck141_920076_1,S19Ck141_147991_4	Present	2	S22Ck141_537661_2,S22Ck141_4106436_2	Absent	0	None	Absent
Iron cycling	Iron reduction	DmkA	DmkA	DmkA.hmm	N/A	Iron reduction	N/A	N/A	17|full	Present	1	S10Ck141_6327808_15	Absent	0	None	Absent	0	None	Absent	0	None	Absent	0	None	Absent	0	None	Absent	0	None	Absent	0	None	Absent	0	None	Absent	0	None	Absent	0	None	Absent	0	None	Absent	0	None	Absent
Iron cycling	Iron reduction	FmnB	FmnB	FmnB.hmm	N/A	Iron reduction	N/A	N/A	33|full	Absent	0	None	Absent	0	None	Absent	0	None	Absent	0	None	Absent	0	None	Absent	0	None	Absent	0	None	Absent	0	None	Absent	0	None	Present	1	S11Ck141_6394816_6	Present	1	S19Ck141_5918306_5	Absent	0	None	Absent	0	None	Absent
Iron cycling	Iron reduction	PplA	PplA	PplA.hmm	N/A	Iron reduction	N/A	N/A	32|full	Absent	0	None	Absent	0	None	Absent	0	None	Absent	0	None	Absent	0	None	Absent	0	None	Absent	0	None	Absent	0	None	Absent	0	None	Absent	0	None	Absent	0	None	Absent	0	None	Absent	0	None	Absent
Iron cycling	Iron reduction	Ndh2	Ndh2	Ndh2.hmm	N/A	Iron reduction	N/A	N/A	40|full	Absent	0	None	Absent	0	None	Absent	0	None	Present	1	g11_bin85_k141_2448406_length_115687_cov_14.7307_6	Absent	0	None	Absent	0	None	Absent	0	None	Absent	0	None	Absent	0	None	Absent	0	None	Absent	0	None	Absent	0	None	Absent	0	None	Present
Iron cycling	Iron reduction	EetA	EetA	EetA.hmm	N/A	Iron reduction	N/A	N/A	20|full	Absent	0	None	Absent	0	None	Absent	0	None	Absent	0	None	Absent	0	None	Absent	0	None	Absent	0	None	Absent	0	None	Absent	0	None	Absent	0	None	Absent	0	None	Absent	0	None	Absent	0	None	Absent
Iron cycling	Iron reduction	EetB	EetB	EetB.hmm	N/A	Iron reduction	N/A	N/A	30|full	Absent	0	None	Absent	0	None	Absent	0	None	Absent	0	None	Absent	0	None	Absent	0	None	Absent	0	None	Absent	0	None	Absent	0	None	Absent	0	None	Absent	0	None	Absent	0	None	Absent	0	None	Absent
Iron cycling	Iron reduction	DmkB	DmkB	DmkB.hmm	N/A	Iron reduction	N/A	N/A	25|full	Present	3	S10Ck141_1218301_4,S10Ck141_6405435_4,S10Ck141_718072_3	Present	3	b7_bin47_k141_2228227_length_13636_cov_15.6725_1,b7_bin47_k141_2101642_length_45454_cov_16.8645_38,b7_bin47_k141_442628_length_27605_cov_16.8946_15	Present	2	g10_bin20_k141_2826497_length_3940_cov_12.0005_2,g10_bin20_k141_6748319_length_36374_cov_15.5290_16	Present	2	g11_bin85_k141_769361_length_15313_cov_12.7535_1,g11_bin85_k141_5477868_length_46782_cov_14.8761_17	Present	1	g10_bin25_k141_1361102_length_25209_cov_20.4905_24	Present	1	g9_bin3_k141_396564_length_55227_cov_19.0861_26	Present	2	D10_bin.35_k141_838277_length_113589_cov_63.0214_34,D10_bin.35_k141_838277_length_113589_cov_63.0214_86	Present	2	g9_bin55_k141_4424791_length_3319_cov_10.0761_2,g9_bin55_k141_3743713_length_1708_cov_12.4556_1	Present	1	g11_bin29_k141_5885275_length_2083_cov_8.0000_2	Present	2	S11Ck141_810420_2,S11Ck141_4029483_2	Present	2	S19Ck141_512810_2,S19Ck141_275952_3	Present	2	S22Ck141_3815346_3,S22Ck141_3768790_2	Present	3	D10_bin.2_k141_3522009_length_1480_cov_7.0000_2,D10_bin.2_k141_4121980_length_3492_cov_8.6986_1,D10_bin.2_k141_5973888_length_1561_cov_6.0000_1	Present
Iron cycling	Iron reduction	DFE_0448	DFE_0448	DFE_0448.hmm	N/A	Iron reduction	N/A	N/A	27.5|full	Absent	0	None	Absent	0	None	Absent	0	None	Absent	0	None	Absent	0	None	Absent	0	None	Absent	0	None	Absent	0	None	Absent	0	None	Absent	0	None	Absent	0	None	Absent	0	None	Absent	0	None	Absent
Iron cycling	Iron reduction	DFE_0449	DFE_0449	DFE_0449.hmm	N/A	Iron reduction	N/A	N/A	30|full	Absent	0	None	Absent	0	None	Absent	0	None	Absent	0	None	Absent	0	None	Absent	0	None	Absent	0	None	Absent	0	None	Absent	0	None	Absent	0	None	Absent	0	None	Absent	0	None	Absent	0	None	Absent
Iron cycling	Iron reduction	DFE_0450	DFE_0450	DFE_0450.hmm	N/A	Iron reduction	N/A	N/A	30|full	Absent	0	None	Absent	0	None	Absent	0	None	Absent	0	None	Absent	0	None	Absent	0	None	Absent	0	None	Absent	0	None	Absent	0	None	Absent	0	None	Absent	0	None	Absent	0	None	Absent	0	None	Absent
Iron cycling	Iron reduction	DFE_0451	DFE_0451	DFE_0451.hmm	N/A	Iron reduction	N/A	N/A	64|full	Absent	0	None	Absent	0	None	Absent	0	None	Absent	0	None	Absent	0	None	Present	1	g9_bin3_k141_4858411_length_7593_cov_13.2809_8	Absent	0	None	Present	1	g9_bin55_k141_1136691_length_7337_cov_14.1669_5	Absent	0	None	Absent	0	None	Absent	0	None	Absent	0	None	Absent	0	None	Absent
Iron cycling	Iron reduction	DFE_0461	DFE_0461	DFE_0461.hmm	N/A	Iron reduction	N/A	N/A	40|full	Absent	0	None	Absent	0	None	Absent	0	None	Absent	0	None	Absent	0	None	Absent	0	None	Absent	0	None	Absent	0	None	Absent	0	None	Absent	0	None	Absent	0	None	Absent	0	None	Absent	0	None	Absent
Iron cycling	Iron reduction	DFE_0462	DFE_0462	DFE_0462.hmm	N/A	Iron reduction	N/A	N/A	40|full	Absent	0	None	Absent	0	None	Absent	0	None	Absent	0	None	Absent	0	None	Absent	0	None	Absent	0	None	Absent	0	None	Absent	0	None	Absent	0	None	Absent	0	None	Absent	0	None	Absent	0	None	Absent
Iron cycling	Iron reduction	DFE_0463	DFE_0463	DFE_0463.hmm	N/A	Iron reduction	N/A	N/A	100|full	Absent	0	None	Absent	0	None	Absent	0	None	Absent	0	None	Absent	0	None	Present	1	g9_bin3_k141_4858411_length_7593_cov_13.2809_8	Absent	0	None	Present	1	g9_bin55_k141_1136691_length_7337_cov_14.1669_5	Absent	0	None	Absent	0	None	Absent	0	None	Absent	0	None	Absent	0	None	Absent
Iron cycling	Iron reduction	DFE_0464	DFE_0464	DFE_0464.hmm	N/A	Iron reduction	N/A	N/A	25|full	Absent	0	None	Absent	0	None	Absent	0	None	Absent	0	None	Absent	0	None	Absent	0	None	Absent	0	None	Absent	0	None	Absent	0	None	Absent	0	None	Absent	0	None	Absent	0	None	Absent	0	None	Absent
Iron cycling	Iron reduction	DFE_0465	DFE_0465	DFE_0465.hmm	N/A	Iron reduction	N/A	N/A	20|full	Absent	0	None	Absent	0	None	Absent	0	None	Absent	0	None	Absent	0	None	Absent	0	None	Absent	0	None	Absent	0	None	Absent	0	None	Absent	0	None	Absent	0	None	Absent	0	None	Absent	0	None	Absent
Manganese cycling	Manganese oxidation	Manganese_oxidase_K06324	Manganese_oxidase_K06324	K06324.hmm	K06324	Manganese oxidation	N/A	N/A	572.93|full	Absent	0	None	Absent	0	None	Absent	0	None	Absent	0	None	Absent	0	None	Present	1	g9_bin3_k141_5311901_length_40153_cov_18.4636_15	Absent	0	None	Absent	0	None	Absent	0	None	Absent	0	None	Absent	0	None	Absent	0	None	Absent	0	None	Absent
Manganese cycling	Manganese oxidation	Manganese_oxidase_K22348	Manganese_oxidase_K22348	K22348.hmm	K22348	Manganese oxidation	N/A	N/A	387.80|full	Absent	0	None	Absent	0	None	Absent	0	None	Absent	0	None	Absent	0	None	Absent	0	None	Absent	0	None	Absent	0	None	Absent	0	None	Absent	0	None	Absent	0	None	Absent	0	None	Absent	0	None	Absent
Manganese cycling	Manganese oxidation	Manganese_oxidase_K22349	Manganese_oxidase_K22349	K22349.hmm	K22349	Manganese oxidation	N/A	N/A	1456.47|full	Absent	0	None	Absent	0	None	Absent	0	None	Absent	0	None	Absent	0	None	Absent	0	None	Absent	0	None	Absent	0	None	Absent	0	None	Absent	0	None	Absent	0	None	Absent	0	None	Absent	0	None	Absent
Manganese cycling	Manganese oxidation	Manganese_oxidase_K22350	Manganese_oxidase_K22350	K22350.hmm	K22350	Manganese oxidation	N/A	N/A	1264.13|full	Absent	0	None	Absent	0	None	Absent	0	None	Absent	0	None	Absent	0	None	Absent	0	None	Absent	0	None	Absent	0	None	Absent	0	None	Absent	0	None	Absent	0	None	Absent	0	None	Absent	0	None	Absent
Sulfur cycling enzymes (detailed)	Dissimilatory sulfur metabolism | Sulfide oxidation	fccB	flavocytochrome c sulphide dehydrogenase, flavin-binding	PF09242.hmm	K17229	hydrogen sulfide + 2 ferricytochrome c = sulfur + 2 ferrocytochrome c + 2 H+ [RN:R09499]	hydrogen sulfide; ferricytochrome c	sulfur; ferrocytochrome c; H+	266|full	Absent	0	None	Absent	0	None	Absent	0	None	Absent	0	None	Absent	0	None	Absent	0	None	Absent	0	None	Absent	0	None	Absent	0	None	Absent	0	None	Absent	0	None	Absent	0	None	Absent	0	None	Absent
Sulfur cycling enzymes (detailed)	Dissimilatory sulfur metabolism | Sulfide oxidation	sqr	sulfide:quinone oxidoreductase	sulfide_quinone_oxidoreductase_sqr.hmm	K17218	n HS- + n quinone = polysulfide + n quinol [RN:R10152]	HS-; quinone	polysulfide; quinol	300|full	Absent	0	None	Absent	0	None	Absent	0	None	Absent	0	None	Absent	0	None	Absent	0	None	Absent	0	None	Absent	0	None	Absent	0	None	Absent	0	None	Absent	0	None	Absent	0	None	Absent	0	None	Absent
Sulfur cycling enzymes (detailed)	Dissimilatory sulfur metabolism | Sulfur oxidation/Sulfite reduction	dsrA	dissimilatory sulfite reductase alpha subunit	dsrA.hmm	N/A	hydrogen sulfide + a [DsrC protein]-disulfide + 2 acceptor + 3 H2O = sulfite + a [DsrC protein]-dithiol + 2 reduced acceptor + 2 H+ [RN:R00861]	hydrogen sulfide; [DsrC protein]-disulfide; acceptor; H2O	sulfite; [DsrC protein]-dithiol; reduced acceptor; H+	200.00|full	Absent	0	None	Absent	0	None	Absent	0	None	Absent	0	None	Absent	0	None	Absent	0	None	Absent	0	None	Absent	0	None	Absent	0	None	Absent	0	None	Absent	0	None	Absent	0	None	Absent	0	None	Absent
Sulfur cycling enzymes (detailed)	Dissimilatory sulfur metabolism | Sulfur oxidation/Sulfite reduction	dsrB	dissimilatory sulfite reductase beta subunit	dsrB.hmm	N/A	hydrogen sulfide + a [DsrC protein]-disulfide + 2 acceptor + 3 H2O = sulfite + a [DsrC protein]-dithiol + 2 reduced acceptor + 2 H+ [RN:R00861]	hydrogen sulfide; [DsrC protein]-disulfide; acceptor; H2O	sulfite; [DsrC protein]-dithiol; reduced acceptor; H+	204.00|full	Absent	0	None	Absent	0	None	Absent	0	None	Absent	0	None	Absent	0	None	Absent	0	None	Absent	0	None	Absent	0	None	Absent	0	None	Absent	0	None	Absent	0	None	Absent	0	None	Absent	0	None	Absent
Sulfur cycling enzymes (detailed)	Dissimilatory sulfur metabolism | Sulfur oxidation/Sulfite reduction	dsrC	dissimilatory sulfite reductase, subunit C	dsrC.hmm	N/A	Substrate delivery	N/A	N/A	52.85|full	Absent	0	None	Absent	0	None	Absent	0	None	Absent	0	None	Absent	0	None	Absent	0	None	Absent	0	None	Absent	0	None	Absent	0	None	Absent	0	None	Absent	0	None	Absent	0	None	Absent	0	None	Absent
Sulfur cycling enzymes (detailed)	Dissimilatory sulfur metabolism | Sulfur oxidation/Sulfite reduction	dsrD	dissimilatory sulfite reductase delta subunit	dsrD.hmm	N/A	Not clear	N/A	N/A	32.80|full	Absent	0	None	Absent	0	None	Absent	0	None	Absent	0	None	Absent	0	None	Absent	0	None	Absent	0	None	Absent	0	None	Absent	0	None	Absent	0	None	Absent	0	None	Absent	0	None	Absent	0	None	Absent
Sulfur cycling enzymes (detailed)	Dissimilatory sulfur metabolism | Sulfur oxidation/Sulfite reduction	dsrE	dissimilatory sulfite reductase, subunit E	dsrE.hmm	N/A	Sulfur carrier	N/A	N/A	160.00|full	Absent	0	None	Absent	0	None	Absent	0	None	Absent	0	None	Absent	0	None	Absent	0	None	Absent	0	None	Absent	0	None	Absent	0	None	Absent	0	None	Absent	0	None	Absent	0	None	Absent	0	None	Absent
Sulfur cycling enzymes (detailed)	Dissimilatory sulfur metabolism | Sulfur oxidation/Sulfite reduction	dsrF	dissimilatory sulfite reductase, subunit F	dsrF.hmm	N/A	Sulfur carrier	N/A	N/A	155.00|full	Absent	0	None	Absent	0	None	Absent	0	None	Absent	0	None	Absent	0	None	Absent	0	None	Absent	0	None	Absent	0	None	Absent	0	None	Absent	0	None	Absent	0	None	Absent	0	None	Absent	0	None	Absent
Sulfur cycling enzymes (detailed)	Dissimilatory sulfur metabolism | Sulfur oxidation/Sulfite reduction	dsrH	dissimilatory sulfite reductase, subunit H	dsrH.hmm	N/A	Sulfur carrier	N/A	N/A	97.00|full	Absent	0	None	Absent	0	None	Absent	0	None	Absent	0	None	Absent	0	None	Absent	0	None	Absent	0	None	Absent	0	None	Absent	0	None	Absent	0	None	Absent	0	None	Absent	0	None	Absent	0	None	Absent
Sulfur cycling enzymes (detailed)	Dissimilatory sulfur metabolism | Sulfur oxidation/Sulfite reduction	dsrJ	dissimilatory sulfite reductase, subunit J	dsrJ.hmm	N/A	Transmembrane complex involved in electron transport	N/A	N/A	95.00|full	Absent	0	None	Absent	0	None	Absent	0	None	Absent	0	None	Absent	0	None	Absent	0	None	Absent	0	None	Absent	0	None	Absent	0	None	Absent	0	None	Absent	0	None	Absent	0	None	Absent	0	None	Absent
Sulfur cycling enzymes (detailed)	Dissimilatory sulfur metabolism | Sulfur oxidation/Sulfite reduction	dsrK	dissimilatory sulfite reductase, subunit K	dsrK.hmm	N/A	Transmembrane complex involved in electron transport	N/A	N/A	460.00|full	Absent	0	None	Absent	0	None	Absent	0	None	Absent	0	None	Absent	0	None	Absent	0	None	Absent	0	None	Absent	0	None	Absent	0	None	Absent	0	None	Absent	0	None	Absent	0	None	Absent	0	None	Absent
Sulfur cycling enzymes (detailed)	Dissimilatory sulfur metabolism | Sulfur oxidation/Sulfite reduction	dsrM	dissimilatory sulfite reductase, subunit M	dsrM.hmm	N/A	Transmembrane complex involved in electron transport	N/A	N/A	172.0|full	Absent	0	None	Absent	0	None	Absent	0	None	Absent	0	None	Absent	0	None	Absent	0	None	Absent	0	None	Absent	0	None	Absent	0	None	Absent	0	None	Absent	0	None	Absent	0	None	Absent	0	None	Absent
Sulfur cycling enzymes (detailed)	Dissimilatory sulfur metabolism | Sulfur oxidation/Sulfite reduction	dsrO	dissimilatory sulfite reductase, subunit O	dsrO.hmm	N/A	Transmembrane complex involved in electron transport	N/A	N/A	250.00|full	Absent	0	None	Absent	0	None	Absent	0	None	Absent	0	None	Absent	0	None	Absent	0	None	Absent	0	None	Absent	0	None	Absent	0	None	Absent	0	None	Absent	0	None	Absent	0	None	Absent	0	None	Absent
Sulfur cycling enzymes (detailed)	Dissimilatory sulfur metabolism | Sulfur oxidation/Sulfite reduction	dsrP	dissimilatory sulfite reductase, subunit P	dsrP.hmm	N/A	Transmembrane complex involved in electron transport	N/A	N/A	412.80|full	Absent	0	None	Absent	0	None	Absent	0	None	Absent	0	None	Absent	0	None	Absent	0	None	Absent	0	None	Absent	0	None	Absent	0	None	Absent	0	None	Absent	0	None	Absent	0	None	Absent	0	None	Absent
Sulfur cycling enzymes (detailed)	Dissimilatory sulfur metabolism | Sulfur oxidation/Sulfite reduction	dsrR	dissimilatory sulfite reductase, subunit R	dsrR.hmm	N/A	Not clear	N/A	N/A	80.00|full	Absent	0	None	Absent	0	None	Absent	0	None	Absent	0	None	Absent	0	None	Absent	0	None	Absent	0	None	Absent	0	None	Absent	0	None	Absent	0	None	Absent	0	None	Absent	0	None	Absent	0	None	Absent
Sulfur cycling enzymes (detailed)	Dissimilatory sulfur metabolism | Sulfur oxidation/Sulfite reduction	dsrS	dissimilatory sulfite reductase, subunit S	dsrS.hmm	N/A	Not clear	N/A	N/A	115.70|full	Absent	0	None	Absent	0	None	Absent	0	None	Absent	0	None	Absent	0	None	Absent	0	None	Absent	0	None	Absent	0	None	Absent	0	None	Absent	0	None	Absent	0	None	Absent	0	None	Absent	0	None	Absent
Sulfur cycling enzymes (detailed)	Dissimilatory sulfur metabolism | Sulfur oxidation/Sulfite reduction	dsrT	dissimilatory sulfite reductase, subunit T	dsrT.hmm	N/A	Not clear	N/A	N/A	90.00|full	Absent	0	None	Absent	0	None	Absent	0	None	Absent	0	None	Absent	0	None	Absent	0	None	Absent	0	None	Absent	0	None	Absent	0	None	Absent	0	None	Absent	0	None	Absent	0	None	Absent	0	None	Absent
Sulfur cycling enzymes (detailed)	Dissimilatory sulfur metabolism | Sulfite reduction	asrA	anaerobic sulfite reductase subunit A	asrA.hmm	K16950	Sulfite + 3 NADH + 3 H+ <=> hydrogen sulfide + 3 NAD+ + 3 H2O	sulfite; NADH; H+	hydrogen sulfide; NAD+; H2O	323.15|full	Absent	0	None	Absent	0	None	Absent	0	None	Absent	0	None	Absent	0	None	Absent	0	None	Absent	0	None	Absent	0	None	Absent	0	None	Absent	0	None	Absent	0	None	Absent	0	None	Absent	0	None	Absent
Sulfur cycling enzymes (detailed)	Dissimilatory sulfur metabolism | Sulfite reduction	asrB	anaerobic sulfite reductase subunit B	asrB.hmm	K16951	Sulfite + 3 NADH + 3 H+ <=> hydrogen sulfide + 3 NAD+ + 3 H2O	sulfite; NADH; H+	hydrogen sulfide; NAD+; H2O	288.60|full	Absent	0	None	Absent	0	None	Absent	0	None	Absent	0	None	Absent	0	None	Absent	0	None	Absent	0	None	Absent	0	None	Absent	0	None	Absent	0	None	Absent	0	None	Absent	0	None	Absent	0	None	Absent
Sulfur cycling enzymes (detailed)	Dissimilatory sulfur metabolism | Sulfite reduction	asrC	anaerobic sulfite reductase subunit C	asrC.hmm	K00385	Sulfite + 3 NADH + 3 H+ <=> hydrogen sulfide + 3 NAD+ + 3 H2O	sulfite; NADH; H+	hydrogen sulfide; NAD+; H2O	324.10|full	Absent	0	None	Absent	0	None	Absent	0	None	Absent	0	None	Absent	0	None	Absent	0	None	Absent	0	None	Absent	0	None	Absent	0	None	Absent	0	None	Absent	0	None	Absent	0	None	Absent	0	None	Absent
Sulfur cycling enzymes (detailed)	Dissimilatory sulfur metabolism | Sulfur oxidation	sdo	sulfur dioxygenase	sulfur_dioxygenase_sdo.hmm	K17725	S-sulfanylglutathione + O2 + H2O = glutathione + sulfite + 2 H+ [RN:R08678]	S-sulfanylglutathione; O2; H2O	glutathione; sulfite; H+	120|full	Absent	0	None	Absent	0	None	Absent	0	None	Absent	0	None	Present	1	g10_bin25_k141_2424633_length_29559_cov_15.9706_26	Absent	0	None	Present	1	D10_bin.35_k141_6153343_length_494456_cov_60.3973_364	Absent	0	None	Present	1	g11_bin29_k141_4662713_length_6172_cov_9.0000_4	Absent	0	None	Present	1	S19Ck141_6072140_5	Absent	0	None	Absent	0	None	Present
Sulfur cycling enzymes (detailed)	Dissimilatory sulfur metabolism | Sulfur oxidation/reduction	sor	sulfur oxygenase/reductase	PF07682.hmm	K16952	4 sulfur + 4 H2O + O2 = 2 hydrogen sulfide + 2 sulfite [RN:R07365]	sulfur; H2O; O2	hydrogen sulfide; sulfite	300|full	Absent	0	None	Absent	0	None	Absent	0	None	Absent	0	None	Absent	0	None	Absent	0	None	Absent	0	None	Absent	0	None	Absent	0	None	Absent	0	None	Absent	0	None	Absent	0	None	Absent	0	None	Absent
Sulfur cycling enzymes (detailed)	Dissimilatory sulfur metabolism | Sulfur reduction	sreA	sulfur reductase molybdopterin subunit	K17219.hmm	K17219	sulfur + reduced acceptor = hydrogen sulfide + acceptor	sulfur, reduced acceptor	hydrogen sulfide, acceptor	1889.97|full	Absent	0	None	Absent	0	None	Absent	0	None	Absent	0	None	Absent	0	None	Absent	0	None	Absent	0	None	Absent	0	None	Absent	0	None	Absent	0	None	Absent	0	None	Absent	0	None	Absent	0	None	Absent
Sulfur cycling enzymes (detailed)	Dissimilatory sulfur metabolism | Sulfur reduction	sreB	sulfur reductase FeS subunit	K17220.hmm	K17220	sulfur + reduced acceptor = hydrogen sulfide + acceptor	sulfur, reduced acceptor	hydrogen sulfide, acceptor	486.50|full	Absent	0	None	Absent	0	None	Absent	0	None	Absent	0	None	Absent	0	None	Absent	0	None	Absent	0	None	Absent	0	None	Absent	0	None	Absent	0	None	Absent	0	None	Absent	0	None	Absent	0	None	Absent
Sulfur cycling enzymes (detailed)	Dissimilatory sulfur metabolism | Sulfur reduction	sreC	sulfur reductase membrane anchor	K17221.hmm	K17221	sulfur + reduced acceptor = hydrogen sulfide + acceptor	sulfur, reduced acceptor	hydrogen sulfide, acceptor	721.30|full	Absent	0	None	Absent	0	None	Absent	0	None	Absent	0	None	Absent	0	None	Absent	0	None	Absent	0	None	Absent	0	None	Absent	0	None	Absent	0	None	Absent	0	None	Absent	0	None	Absent	0	None	Absent
Sulfur cycling enzymes (detailed)	Dissimilatory sulfur metabolism | Thiosulfate oxidation	soxA	L-cysteine S-thiosulfotransferase	soxA.hmm	K17222	[SoxY protein]-L-cysteine + thiosulfate + 2 ferricytochrome c = [SoxY protein]-S-sulfosulfanyl-L-cysteine + 2 ferrocytochrome c + 2 H+ [RN:R12163]; [SoxY protein]-S-sulfanyl-L-cysteine + thiosulfate + 2 ferricytochrome c = [SoxY protein]-S-(2-sulfodisulfanyl)-L-cysteine + 2 ferrocytochrome c + 2 H+ [RN:R12164]	[SoxY protein]-L-cysteine; thiosulfate [CPD:C00320]; ferricytochrome c [CPD:C00125]; [SoxY protein]-S-sulfanyl-L-cysteine	[SoxY protein]-S-sulfosulfanyl-L-cysteine; ferrocytochrome c; H+; [SoxY protein]-S-(2-sulfodisulfanyl)-L-cysteine	110.00|full	Absent	0	None	Absent	0	None	Absent	0	None	Absent	0	None	Absent	0	None	Absent	0	None	Absent	0	None	Absent	0	None	Absent	0	None	Absent	0	None	Absent	0	None	Absent	0	None	Absent	0	None	Absent
Sulfur cycling enzymes (detailed)	Dissimilatory sulfur metabolism | Thiosulfate oxidation	soxB	S-sulfosulfanyl-L-cysteine sulfohydrolase	soxB.hmm	K17224	[SoxY protein]-S-sulfosulfanyl-L-cysteine + H2O = [SoxY protein]-S-sulfanyl-L-cysteine + sulfate [RN:R12096]; [SoxY protein]-S-(2-sulfodisulfanyl)-L-cysteine + H2O = [SoxY protein]-S-disulfanyl-L-cysteine + sulfate [RN:R12097]	[SoxY protein]-S-sulfosulfanyl-L-cysteine; H2O; [SoxY protein]-S-(2-sulfodisulfanyl)-L-cysteine	[SoxY protein]-S-sulfanyl-L-cysteine; sulfate; [SoxY protein]-S-disulfanyl-L-cysteine	550.00|full	Absent	0	None	Absent	0	None	Absent	0	None	Absent	0	None	Absent	0	None	Absent	0	None	Absent	0	None	Absent	0	None	Absent	0	None	Absent	0	None	Absent	0	None	Absent	0	None	Absent	0	None	Absent
Sulfur cycling enzymes (detailed)	Dissimilatory sulfur metabolism | Thiosulfate oxidation	soxC	sulfane dehydrogenase subunit SoxC	soxC.hmm	K17225	thiosulfate + 5 H2O + 8 ferricytochrome c = 2 sulfate + 8 ferrocytochrome c + 10 H+	thiosulfate; H2O; ferricytochrome c	sulfate; ferrocytochrome c; H+	320.00|full	Absent	0	None	Absent	0	None	Absent	0	None	Absent	0	None	Absent	0	None	Absent	0	None	Absent	0	None	Absent	0	None	Absent	0	None	Absent	0	None	Absent	0	None	Absent	0	None	Absent	0	None	Absent
Sulfur cycling enzymes (detailed)	Dissimilatory sulfur metabolism | Thiosulfate oxidation	soxD	S-disulfanyl-L-cysteine oxidoreductase SoxD	soxD.hmm	K22622	[SoxY protein]-S-disulfanyl-L-cysteine + 6 ferricytochrome c + 3 H2O = [SoxY protein]-S-sulfosulfanyl-L-cysteine + 6 ferrocytochrome c + 6 H+ [RN:R11971]	[SoxY protein]-S-disulfanyl-L-cysteine; ferricytochrome c; H2O	[SoxY protein]-S-sulfosulfanyl-L-cysteine; ferrocytochrome c [CPD:C00126]; H+	90.00|full	Absent	0	None	Absent	0	None	Absent	0	None	Absent	0	None	Absent	0	None	Absent	0	None	Absent	0	None	Absent	0	None	Absent	0	None	Absent	0	None	Absent	0	None	Absent	0	None	Absent	0	None	Absent
Sulfur cycling enzymes (detailed)	Dissimilatory sulfur metabolism | Thiosulfate oxidation	soxX	L-cysteine S-thiosulfotransferase	soxX.hmm	K17223	[SoxY protein]-L-cysteine + thiosulfate + 2 ferricytochrome c = [SoxY protein]-S-sulfosulfanyl-L-cysteine + 2 ferrocytochrome c + 2 H+ [RN:R12163]; [SoxY protein]-S-sulfanyl-L-cysteine + thiosulfate + 2 ferricytochrome c = [SoxY protein]-S-(2-sulfodisulfanyl)-L-cysteine + 2 ferrocytochrome c + 2 H+ [RN:R12164]	[SoxY protein]-L-cysteine; thiosulfate; ferricytochrome c; [SoxY protein]-S-sulfanyl-L-cysteine	[SoxY protein]-S-sulfosulfanyl-L-cysteine; ferrocytochrome c; H+; [SoxY protein]-S-(2-sulfodisulfanyl)-L-cysteine	61.00|full	Absent	0	None	Absent	0	None	Absent	0	None	Absent	0	None	Absent	0	None	Absent	0	None	Absent	0	None	Absent	0	None	Absent	0	None	Absent	0	None	Absent	0	None	Absent	0	None	Absent	0	None	Absent
Sulfur cycling enzymes (detailed)	Dissimilatory sulfur metabolism | Thiosulfate oxidation	soxY	sulfur-oxidizing protein SoxY	soxY.hmm	K17226	thiosulfate + 5 H2O + 8 ferricytochrome c = 2 sulfate + 8 ferrocytochrome c + 10 H+	thiosulfate; H2O; ferricytochrome c	sulfate; ferrocytochrome c; H+	125.00|full	Absent	0	None	Absent	0	None	Absent	0	None	Absent	0	None	Absent	0	None	Absent	0	None	Absent	0	None	Absent	0	None	Absent	0	None	Absent	0	None	Absent	0	None	Absent	0	None	Absent	0	None	Absent
Sulfur cycling enzymes (detailed)	Dissimilatory sulfur metabolism | Thiosulfate oxidation	soxYZ	soxYZ_like_carrier	soxYZ_like_carrier.hmm	N/A	quinoprotein dehydrogenase-associated SoxYZ-like carrier	N/A	N/A	120.00|full	Absent	0	None	Absent	0	None	Absent	0	None	Absent	0	None	Absent	0	None	Absent	0	None	Absent	0	None	Absent	0	None	Absent	0	None	Absent	0	None	Absent	0	None	Absent	0	None	Absent	0	None	Absent
Sulfur cycling enzymes (detailed)	Dissimilatory sulfur metabolism | Thiosulfate oxidation	soxZ	sulfur-oxidizing protein SoxZ	soxZ.hmm	K17227	thiosulfate + 5 H2O + 8 ferricytochrome c = 2 sulfate + 8 ferrocytochrome c + 10 H+	thiosulfate; H2O; ferricytochrome c	sulfate; ferrocytochrome c; H+	76.00|full	Absent	0	None	Absent	0	None	Absent	0	None	Absent	0	None	Absent	0	None	Absent	0	None	Absent	0	None	Absent	0	None	Absent	0	None	Absent	0	None	Absent	0	None	Absent	0	None	Absent	0	None	Absent
Sulfur cycling enzymes (detailed)	Dissimilatory sulfur metabolism | Sulfate reduction	aprA	adenylylsulfate reductase, subunit A	aprA.hmm	K00394	AMP + sulfite + acceptor = adenylyl sulfate + reduced acceptor [RN:R00860]	AMP; sulfite; acceptor	adenylyl sulfate; reduced acceptor	641.75|full	Absent	0	None	Absent	0	None	Absent	0	None	Absent	0	None	Absent	0	None	Absent	0	None	Absent	0	None	Absent	0	None	Absent	0	None	Absent	0	None	Absent	0	None	Absent	0	None	Absent	0	None	Absent
Sulfur cycling enzymes (detailed)	Dissimilatory sulfur metabolism | Sulfate reduction	aprB	adenylylsulfate reductase, subunit B	aprB.hmm	K00395	AMP + sulfite + acceptor = adenylyl sulfate + reduced acceptor [RN:R00860]	AMP; sulfite; acceptor	adenylyl sulfate; reduced acceptor	135.65|full	Absent	0	None	Absent	0	None	Absent	0	None	Absent	0	None	Absent	0	None	Absent	0	None	Absent	0	None	Absent	0	None	Absent	0	None	Absent	0	None	Absent	0	None	Absent	0	None	Present	1	D10_bin.2_k141_3895232_length_1682_cov_5.0000_2	Absent
Sulfur cycling enzymes (detailed)	Dissimilatory sulfur metabolism | Sulfate reduction	sat	sulfate adenylyltransferase	TIGR00339.hmm	K00958	ATP + sulfate = diphosphate + adenylyl sulfate [RN:R00529]	ATP; sulfate	diphosphate; adenylyl sulfate	181.80|full	Absent	0	None	Absent	0	None	Present	1	g10_bin20_k141_859835_length_33528_cov_15.7101_28	Absent	0	None	Absent	0	None	Absent	0	None	Absent	0	None	Absent	0	None	Absent	0	None	Absent	0	None	Absent	0	None	Absent	0	None	Absent	0	None	Absent
Sulfur cycling enzymes (detailed)	Dissimilatory sulfur metabolism | Thiosulfate disproportionation	phsA	thiosulfate reductase / polysulfide reductase chain A	thiosulfate_reductase_phsA.hmm	K08352	thiosulfate + a quinol = sulfite + hydrogen sulfide + a quinone [RN:R11488]	thiosulfate; quinol	sulfite; hydrogen sulfide; quinone	323|full	Absent	0	None	Absent	0	None	Absent	0	None	Absent	0	None	Absent	0	None	Absent	0	None	Absent	0	None	Absent	0	None	Absent	0	None	Absent	0	None	Absent	0	None	Absent	0	None	Absent	0	None	Absent
Sulfur cycling enzymes (detailed)	Assimilatory sulfur metabolism| Sulfate <-> APS (Adenosine 5'-phosphosulfate)	cysD	sulfate adenylyltransferase subunit 2	K00957.hmm	K00957	ATP + sulfate = diphosphate + adenylyl sulfate [RN:R00529]	ATP; sulfate	diphosphate; adenylyl sulfate	190.13|domain	Absent	0	None	Absent	0	None	Absent	0	None	Absent	0	None	Absent	0	None	Absent	0	None	Absent	0	None	Absent	0	None	Absent	0	None	Absent	0	None	Absent	0	None	Absent	0	None	Absent	0	None	Absent
Sulfur cycling enzymes (detailed)	Assimilatory sulfur metabolism| Sulfate <-> APS (Adenosine 5'-phosphosulfate)	cysN	sulfate adenylyltransferase subunit 1	K00956.hmm	K00956	ATP + sulfate = diphosphate + adenylyl sulfate [RN:R00529]	ATP; sulfate	diphosphate; adenylyl sulfate	537.13|domain	Absent	0	None	Absent	0	None	Absent	0	None	Absent	0	None	Absent	0	None	Absent	0	None	Absent	0	None	Absent	0	None	Absent	0	None	Absent	0	None	Absent	0	None	Absent	0	None	Absent	0	None	Absent
Sulfur cycling enzymes (detailed)	Assimilatory sulfur metabolism| Sulfate <-> APS (Adenosine 5'-phosphosulfate)	cysNC	bifunctional enzyme CysN/CysC	K00955.hmm	K00955	ATP + sulfate = diphosphate + adenylyl sulfate [RN:R00529]	ATP; sulfate	diphosphate; adenylyl sulfate	736.20|full	Absent	0	None	Absent	0	None	Absent	0	None	Absent	0	None	Absent	0	None	Absent	0	None	Absent	0	None	Absent	0	None	Absent	0	None	Absent	0	None	Absent	0	None	Absent	0	None	Absent	0	None	Absent
Sulfur cycling enzymes (detailed)	Assimilatory sulfur metabolism| APS (Adenosine 5'-phosphosulfate) <-> PAPS (3'-Phosphoadenosine 5'-phosphosulfate)	cysC	adenylylsulfate kinase	K00860.hmm	K00860	ATP + adenylyl sulfate = ADP + 3'-phosphoadenylyl sulfate [RN:R00509]	ATP; adenylyl sulfate	ADP; 3'-phosphoadenylyl sulfate	330.53|domain	Absent	0	None	Absent	0	None	Absent	0	None	Absent	0	None	Absent	0	None	Absent	0	None	Absent	0	None	Absent	0	None	Absent	0	None	Absent	0	None	Absent	0	None	Absent	0	None	Absent	0	None	Absent
Sulfur cycling enzymes (detailed)	Assimilatory sulfur metabolism| APS (Adenosine 5'-phosphosulfate) <-> PAPS (3'-Phosphoadenosine 5'-phosphosulfate)	cysNC	bifunctional enzyme CysN/CysC	K00955.hmm	K00955	ATP + adenylyl sulfate = ADP + 3'-phosphoadenylyl sulfate [RN:R00509]	ATP; adenylyl sulfate	ADP; 3'-phosphoadenylyl sulfate	736.20|full	Absent	0	None	Absent	0	None	Absent	0	None	Absent	0	None	Absent	0	None	Absent	0	None	Absent	0	None	Absent	0	None	Absent	0	None	Absent	0	None	Absent	0	None	Absent	0	None	Absent	0	None	Absent
Sulfur cycling enzymes (detailed)	Assimilatory sulfur metabolism| PAPS (3'-Phosphoadenosine 5'-phosphosulfate) <-> Sulfite	cysH	phosphoadenosine phosphosulfate reductase	K00390.hmm	K00390	3'-phosphoadenosine 5'-phosphosulfate + sulfite + thioredoxin disulfide = 3'-phosphoadenylyl sulfate + thioredoxin [RN:R02021]	3'-Phosphoadenosine 5'-phosphosulfate; sulfite; thioredoxin disulfide	3'-phosphoadenylyl sulfate; thioredoxin	163.33|full	Absent	0	None	Absent	0	None	Absent	0	None	Present	1	g11_bin85_k141_3896492_length_4996_cov_10.0000_1	Present	1	g10_bin25_k141_2482360_length_21788_cov_17.5043_24	Present	2	g9_bin3_k141_4272263_length_25563_cov_18.9593_26,g9_bin3_k141_3749423_length_8481_cov_18.5627_3	Present	1	D10_bin.35_k141_1532896_length_275394_cov_66.4960_6	Present	2	g9_bin55_k141_5817247_length_6204_cov_14.6937_5,g9_bin55_k141_5610333_length_4194_cov_18.9324_2	Present	1	g11_bin29_k141_2640965_length_8773_cov_8.0005_9	Present	2	S11Ck141_5135374_10,S11Ck141_4913341_5	Present	2	S19Ck141_4097924_6,S19Ck141_5281390_4	Absent	0	None	Absent	0	None	Present
Sulfur cycling enzymes (detailed)	Assimilatory sulfur metabolism| Sulfite -> Sulfide	cysJ	sulfite reductase (NADPH) flavoprotein alpha-component	K00380.hmm	K00380	hydrogen sulfide + 3 NADP+ + 3 H2O = sulfite + 3 NADPH + 3 H+ [RN:R00858]	hydrogen sulfide; NADP+	sulfite; 3 NADPH	520.13|full	Absent	0	None	Absent	0	None	Absent	0	None	Absent	0	None	Absent	0	None	Absent	0	None	Absent	0	None	Absent	0	None	Absent	0	None	Absent	0	None	Absent	0	None	Absent	0	None	Absent	0	None	Absent
Sulfur cycling enzymes (detailed)	Assimilatory sulfur metabolism| Sulfide -> Cysteine	cysK	cysteine synthase	K01738.hmm	K01738	O-acetyl-L-serine + hydrogen sulfide = L-cysteine + acetate [RN:R00897]	O-acetyl-L-serine; hydrogen sulfide	L-cysteine; acetate	424.83|domain	Absent	0	None	Present	1	b7_bin47_k141_1505793_length_36558_cov_14.5215_21	Present	1	g10_bin20_k141_1148494_length_55493_cov_12.0000_21	Present	1	g11_bin85_k141_2129732_length_28075_cov_12.0000_9	Absent	0	None	Absent	0	None	Absent	0	None	Absent	0	None	Absent	0	None	Present	1	S11Ck141_5184658_2	Present	1	S19Ck141_967183_7	Absent	0	None	Absent	0	None	Absent
Sulfur cycling enzymes (detailed)	Assimilatory sulfur metabolism| Sulfide -> Cysteine	cysM	S-sulfo-L-cysteine synthase (O-acetyl-L-serine-dependent)	K12339.hmm	K12339	O-acetyl-L-serine + hydrogen sulfide = L-cysteine + acetate [RN:R00897]	O-acetyl-L-serine; hydrogen sulfide	L-cysteine; acetate	410.00|domain	Absent	0	None	Absent	0	None	Absent	0	None	Absent	0	None	Absent	0	None	Absent	0	None	Absent	0	None	Absent	0	None	Absent	0	None	Absent	0	None	Absent	0	None	Absent	0	None	Absent	0	None	Absent
Sulfur cycling enzymes (detailed)	DMSO metabolism | DMSO (Dimethyl sulfoxide) -> Methanesulfonate	dsoA	DMS oxygenase alpha subunit	PF06099.hmm	N/A	dimethyl sulfoxide + NADH + O2 + H+ = dimethyl sulfone + NAD+ + H2O	dimethyl sulfoxide; NADH; O2	dimethyl sulfone; NAD+	50.4|full	Absent	0	None	Absent	0	None	Absent	0	None	Absent	0	None	Absent	0	None	Absent	0	None	Absent	0	None	Absent	0	None	Absent	0	None	Absent	0	None	Absent	0	None	Absent	0	None	Absent	0	None	Absent
Sulfur cycling enzymes (detailed)	DMSO metabolism | DMSO (Dimethyl sulfoxide) -> Methanesulfonate	dsoB	DMS oxygenase beta subunit	PF02332.hmm	N/A	dimethyl sulfoxide + NADH + O2 + H+ = dimethyl sulfone + NAD+ + H2O	dimethyl sulfoxide; NADH; O2	dimethyl sulfone; NAD+	160.4|full	Absent	0	None	Absent	0	None	Absent	0	None	Absent	0	None	Absent	0	None	Absent	0	None	Absent	0	None	Absent	0	None	Absent	0	None	Absent	0	None	Absent	0	None	Absent	0	None	Absent	0	None	Absent
Sulfur cycling enzymes (detailed)	DMSO metabolism | DMSO (Dimethyl sulfoxide) -> Methanesulfonate	sfnG	dimethylsulfone monooxygenase	K17228.hmm	K17228	dimethyl sulfone + FMNH2 + O2 = methanesulfinate + formaldehyde + FMN + H2O [RN:R11457]	dimethyl sulfone; FMNH2; O2	methanesulfinate; formaldehyde; FMN	348.03|domain	Absent	0	None	Absent	0	None	Absent	0	None	Absent	0	None	Absent	0	None	Absent	0	None	Absent	0	None	Absent	0	None	Absent	0	None	Absent	0	None	Absent	0	None	Absent	0	None	Absent	0	None	Absent
Sulfur cycling enzymes (detailed)	DMSO metabolism | DMSO (Dimethyl sulfoxide) -> Methanesulfonate	msuD	methanesulfonate monooxygenase	PF00296.hmm	N/A	methanesulfonate + FMNH2 + O2 = formaldehyde + sulfite + FMN + H2O + 2 H+	methanesulfonate; FMNH2; O2	formaldehyde; sulfite; FMN	264.3|full	Absent	0	None	Absent	0	None	Absent	0	None	Absent	0	None	Absent	0	None	Absent	0	None	Absent	0	None	Absent	0	None	Absent	0	None	Absent	0	None	Absent	0	None	Absent	0	None	Absent	0	None	Absent
Sulfur cycling enzymes (detailed)	DMSO metabolism | DMSO (Dimethyl sulfoxide) <-> DMS (Dimethyl sulfide)	dsoA	DMS oxygenase alpha subunit	PF06099.hmm	N/A	dimethyl sulfoxide + NADH + O2 + H+ = dimethyl sulfone + NAD+ + H2O	dimethyl sulfoxide; NADH; O2	dimethyl sulfone; NAD+	50.4|full	Absent	0	None	Absent	0	None	Absent	0	None	Absent	0	None	Absent	0	None	Absent	0	None	Absent	0	None	Absent	0	None	Absent	0	None	Absent	0	None	Absent	0	None	Absent	0	None	Absent	0	None	Absent
Sulfur cycling enzymes (detailed)	DMSO metabolism | DMSO (Dimethyl sulfoxide) <-> DMS (Dimethyl sulfide)	dsoB	DMS oxygenase beta subunit	PF02332.hmm	N/A	dimethyl sulfoxide + NADH + O2 + H+ = dimethyl sulfone + NAD+ + H2O	dimethyl sulfoxide; NADH; O2	dimethyl sulfone; NAD+	160.4|full	Absent	0	None	Absent	0	None	Absent	0	None	Absent	0	None	Absent	0	None	Absent	0	None	Absent	0	None	Absent	0	None	Absent	0	None	Absent	0	None	Absent	0	None	Absent	0	None	Absent	0	None	Absent
Sulfur cycling enzymes (detailed)	DMSO metabolism | DMSO (Dimethyl sulfoxide) <-> DMS (Dimethyl sulfide)	ddhA	dimethylsulfide dehydrogenase subunit alpha	K16964.hmm	K16964	dimethyl sulfide + 2 ferricytochrome c2 + H2O = dimethyl sulfoxide + 2 ferrocytochrome c2 + 2 H+ [RN:R09500]	dimethyl sulfide; 2 ferricytochrome c2	dimethyl sulfoxide; 2 ferrocytochrome c2	50|full	Absent	0	None	Present	5	b7_bin47_k141_5925137_length_31721_cov_15.5891_23,b7_bin47_k141_5925137_length_31721_cov_15.5891_7,b7_bin47_k141_1505793_length_36558_cov_14.5215_31,b7_bin47_k141_1419799_length_16183_cov_15.6910_7,b7_bin47_k141_1494333_length_33346_cov_17.0120_12	Present	1	g10_bin20_k141_779739_length_22434_cov_13.3014_5	Present	3	g11_bin85_k141_1052157_length_8947_cov_10.0000_4,g11_bin85_k141_3752397_length_71763_cov_15.2027_52,g11_bin85_k141_2971877_length_14595_cov_13.0280_3	Absent	0	None	Absent	0	None	Present	1	D10_bin.35_k141_1437042_length_28913_cov_81.9877_11	Absent	0	None	Absent	0	None	Absent	0	None	Absent	0	None	Absent	0	None	Absent	0	None	Absent
Sulfur cycling enzymes (detailed)	DMSO metabolism | DMSO (Dimethyl sulfoxide) <-> DMS (Dimethyl sulfide)	dmsA	anaerobic dimethyl sulfoxide reductase subunit A	K07306.hmm	K07306	dimethyl sulfide + menaquinone + H2O = dimethyl sulfoxide + menaquinol [RN:R09501]	dimethyl sulfide; menaquinone	dimethyl sulfoxide; menaquinol	628.77|domain	Absent	0	None	Present	1	b7_bin47_k141_5925137_length_31721_cov_15.5891_7	Present	1	g10_bin20_k141_779739_length_22434_cov_13.3014_5	Present	2	g11_bin85_k141_2971877_length_14595_cov_13.0280_3,g11_bin85_k141_1052157_length_8947_cov_10.0000_4	Absent	0	None	Absent	0	None	Absent	0	None	Absent	0	None	Absent	0	None	Absent	0	None	Absent	0	None	Absent	0	None	Absent	0	None	Absent
Sulfur cycling enzymes (detailed)	DMSO metabolism | DMS (Dimethyl sulfide) <-> Methanethiol	dmoA	dimethyl-sulfide monooxygenase subunit A	K16967.hmm	K16967	dimethyl sulfide + O2 + NADH + H+ = methanethiol + formaldehyde + NAD+ + H2O [RN:R09786]	dimethyl sulfide; O2; NADH	methanethiol; formaldehyde; NAD+	50|full	Absent	0	None	Absent	0	None	Absent	0	None	Absent	0	None	Absent	0	None	Absent	0	None	Absent	0	None	Absent	0	None	Absent	0	None	Absent	0	None	Absent	0	None	Absent	0	None	Absent	0	None	Absent
Sulfur cycling enzymes (detailed)	DMSO metabolism | DMS (Dimethyl sulfide) <-> Methanethiol	dmoB	dimethyl-sulfide monooxygenase subunit B	PF01613.hmm	N/A	dimethyl sulfide + O2 + NADH + H+ = methanethiol + formaldehyde + NAD+ + H2O [RN:R09786]	dimethyl sulfide; O2; NADH	methanethiol; formaldehyde; NAD+	50.1|full	Absent	0	None	Present	1	b7_bin47_k141_497578_length_47189_cov_16.2671_9	Present	1	g10_bin20_k141_815838_length_47905_cov_15.2303_16	Present	2	g11_bin85_k141_4688400_length_23620_cov_16.6556_17,g11_bin85_k141_1195880_length_11392_cov_13.9572_9	Present	1	g10_bin25_k141_1937550_length_7915_cov_16.1108_8	Present	1	g9_bin3_k141_4235129_length_18166_cov_17.2294_7	Present	2	D10_bin.35_k141_1097624_length_625796_cov_66.0638_182,D10_bin.35_k141_1097624_length_625796_cov_66.0638_393	Absent	0	None	Absent	0	None	Present	3	S11Ck141_6591526_2,S11Ck141_3515961_4,S11Ck141_1683598_2	Present	3	S19Ck141_6903170_5,S19Ck141_692897_2,S19Ck141_3402445_2	Present	3	S22Ck141_3626951_6,S22Ck141_1810537_6,S22Ck141_609854_12	Present	2	D10_bin.2_k141_1036179_length_2189_cov_6.0000_1,D10_bin.2_k141_226393_length_3721_cov_6.0000_1	Present
Sulfur cycling enzymes (detailed)	DMSO metabolism | DMS (Dimethyl sulfide) <-> Methanethiol	mddA	methanethiol S-methyltransferase	K21310.hmm	K21310	S-adenosyl-L-methionine + methanethiol = S-adenosyl-L-homocysteine + dimethyl sulfide [RN:R11546]	S-adenosyl-L-methionine; methanethiol	S-adenosyl-L-homocysteine; dimethyl sulfide	86.03|full	Present	1	S10Ck141_6653825_7	Absent	0	None	Absent	0	None	Absent	0	None	Absent	0	None	Absent	0	None	Absent	0	None	Absent	0	None	Absent	0	None	Present	1	S11Ck141_4456678_5	Absent	0	None	Present	1	S22Ck141_2158975_19	Present	1	D10_bin.2_k141_5513275_length_2600_cov_7.0000_1	Present
Sulfur cycling enzymes (detailed)	Sulfite production from organic sulfur | Taurine -> Sulfite	tauD	taurine dioxygenase	K03119.hmm	K03119	taurine + 2-oxoglutarate + O2 = sulfite + aminoacetaldehyde + succinate + CO2 [RN:R05320]	taurine; 2-oxoglutarate; O2	sulfite; aminoacetaldehyde; succinate; CO2	328.90|domain	Absent	0	None	Absent	0	None	Absent	0	None	Absent	0	None	Absent	0	None	Absent	0	None	Absent	0	None	Absent	0	None	Absent	0	None	Absent	0	None	Absent	0	None	Absent	0	None	Absent	0	None	Absent
Sulfur cycling enzymes (detailed)	Sulfite production from organic sulfur | Alkylsulfonate/Isethionate -> Sulfite	ssuD	alkanesulfonate monooxygenase	K04091.hmm	K04091	alkanesulfonate + FMNH2 + O2 = aldehyde + FMN + sulfite + H2O [RN:R07210]	alkanesulfonate; FMNH2; O2	aldehyde; FMN; sulfite	339.20|full	Absent	0	None	Absent	0	None	Absent	0	None	Absent	0	None	Absent	0	None	Absent	0	None	Absent	0	None	Absent	0	None	Absent	0	None	Absent	0	None	Absent	0	None	Absent	0	None	Absent	0	None	Absent
Sulfur cycling enzymes (detailed)	Sulfite production from organic sulfur | Methanesulfonate -> Sulfite	msmA	methanesulfonate monooxygenase	K16968.hmm	K16968	methanesulfonate + NADH + H+ + O2 = formaldehyde + NAD+ + sulfite + H2O [RN:R09513]	methanesulfonate; NADH; O2	formaldehyde; NAD+; sulfite	482.50|full	Absent	0	None	Absent	0	None	Absent	0	None	Absent	0	None	Absent	0	None	Absent	0	None	Absent	0	None	Absent	0	None	Absent	0	None	Absent	0	None	Absent	0	None	Absent	0	None	Absent	0	None	Absent
Sulfur cycling enzymes (detailed)	Metabolism of organic sulfur | Cysteine <-> Cystathionine	metB	cystathionine gamma-synthase	K01739.hmm	K01739	O4-succinyl-L-homoserine + L-cysteine = L-cystathionine + succinate [RN:R03260]	O4-succinyl-L-homoserine; L-cysteine	L-cystathionine; succinate	457.87|domain	Present	1	S10Ck141_3985443_1	Absent	0	None	Absent	0	None	Absent	0	None	Absent	0	None	Absent	0	None	Absent	0	None	Absent	0	None	Absent	0	None	Absent	0	None	Absent	0	None	Absent	0	None	Absent	0	None	Absent
Sulfur cycling enzymes (detailed)	Metabolism of organic sulfur | Cysteine <-> 3-mercaptopyruvate	aspB	aspartate aminotransferase	K00812.hmm	K00812	L-aspartate + 2-oxoglutarate = oxaloacetate + L-glutamate [RN:R00355]	L-aspartate; 2-oxoglutarate	oxaloacetate; L-glutamate	464.33|full	Absent	0	None	Absent	0	None	Absent	0	None	Absent	0	None	Absent	0	None	Absent	0	None	Present	1	D10_bin.35_k141_1097624_length_625796_cov_66.0638_201	Absent	0	None	Absent	0	None	Present	1	S11Ck141_2688037_2	Present	1	S19Ck141_512541_4	Present	1	S22Ck141_1715496_29	Absent	0	None	Absent
Sulfur cycling enzymes (detailed)	Metabolism of organic sulfur | OAHS (O-acetylhomoserine) + Sulfide -> Homocysteine	metY	O-acetylhomoserine (thiol)-lyase	K01740.hmm	K01740	O-acetyl-L-homoserine + methanethiol = L-methionine + acetate [RN:R00651]	O-acetyl-L-homoserine; methanethiol	L-methionine; acetate	398.37|domain	Absent	0	None	Absent	0	None	Absent	0	None	Absent	0	None	Absent	0	None	Absent	0	None	Absent	0	None	Absent	0	None	Absent	0	None	Present	1	S11Ck141_5184658_8	Present	1	S19Ck141_967183_2	Absent	0	None	Absent	0	None	Absent
Sulfur cycling enzymes (detailed)	Metabolism of organic sulfur | Cystathionine -> Homocysteine	malY	cysteine-S-conjugate beta-lyase	K14155.hmm	K14155	L-cystathionine + H2O = L-homocysteine + pyruvate + ammonium	L-cystathionine	L-homocysteine; pyruvate; ammonium	285.60|full	Absent	0	None	Present	2	b7_bin47_k141_6589576_length_52102_cov_17.1068_28,b7_bin47_k141_1466897_length_5923_cov_16.8385_2	Present	2	g10_bin20_k141_496461_length_101151_cov_15.4434_11,g10_bin20_k141_6201671_length_14273_cov_12.0801_5	Absent	0	None	Absent	0	None	Absent	0	None	Absent	0	None	Absent	0	None	Absent	0	None	Absent	0	None	Absent	0	None	Absent	0	None	Absent	0	None	Absent
Sulfur cycling enzymes (detailed)	Metabolism of organic sulfur | Cystathionine -> Homocysteine	metC	cysteine-S-conjugate beta-lyase	K01760.hmm	K01760	L-cystathionine + H2O = L-homocysteine + pyruvate + ammonium	L-cystathionine	L-homocysteine; pyruvate; ammonium	490.93|domain	Present	1	S10Ck141_3985443_1	Absent	0	None	Absent	0	None	Absent	0	None	Absent	0	None	Absent	0	None	Absent	0	None	Absent	0	None	Absent	0	None	Present	1	S11Ck141_3971174_5	Present	1	S19Ck141_2040651_13	Present	1	S22Ck141_652319_3	Absent	0	None	Absent
Sulfur cycling enzymes (detailed)	Metabolism of organic sulfur | MHO (L-methionine (R)-S-oxide) -> Methionine)	msrC	L-methionine (R)-S-oxide reductase	K08968.hmm	K08968	L-methionine-(R)-S-oxide + reduced thioredoxin = L-methionine + oxidized thioredoxin + H2O	L-methionine-(R)-S-oxide; reduced thioredoxin	L-methionine; oxidized thioredoxin	90.67|domain	Absent	0	None	Absent	0	None	Absent	0	None	Absent	0	None	Absent	0	None	Absent	0	None	Absent	0	None	Absent	0	None	Absent	0	None	Absent	0	None	Absent	0	None	Absent	0	None	Absent	0	None	Absent
Sulfur cycling enzymes (detailed)	Metabolism of organic sulfur | Homocysteine -> Methionine	metH	5-methyltetrahydrofolate--homocysteine methyltransferase	K00548.hmm	K00548	5-methyltetrahydrofolate + L-homocysteine = tetrahydrofolate + L-methionine [RN:R00946]	5-methyltetrahydrofolate; L-homocysteine	tetrahydrofolate; L-methionine	272.87|domain	Present	1	S10Ck141_2384027_5	Absent	0	None	Absent	0	None	Absent	0	None	Absent	0	None	Absent	0	None	Absent	0	None	Absent	0	None	Absent	0	None	Absent	0	None	Absent	0	None	Absent	0	None	Absent	0	None	Absent
Sulfur cycling enzymes (detailed)	Metabolism of organic sulfur | Homocysteine <-> Methionine	metE	5-methyltetrahydropteroyltriglutamate--homocysteine methyltransferase	K00549.hmm	K00549	5-methyltetrahydropteroyltri-L-glutamate + L-homocysteine = tetrahydropteroyltri-L-glutamate + L-methionine [RN:R04405]	5-methyltetrahydropteroyltri-L-glutamate; L-homocysteine	tetrahydropteroyltri-L-glutamate; L-methionine	36.93|full	Absent	0	None	Present	1	b7_bin47_k141_7161211_length_35874_cov_17.1652_24	Present	1	g10_bin20_k141_2551425_length_41720_cov_15.0552_12	Present	1	g11_bin85_k141_4316635_length_33547_cov_14.1152_8	Present	1	g10_bin25_k141_5306284_length_18397_cov_19.9273_16	Present	1	g9_bin3_k141_5508342_length_10612_cov_17.9838_9	Present	1	D10_bin.35_k141_6153343_length_494456_cov_60.3973_254	Present	1	g9_bin55_k141_556875_length_5851_cov_15.8257_2	Present	1	g11_bin29_k141_3250737_length_5192_cov_9.0000_4	Present	2	S11Ck141_3294756_4,S11Ck141_3294756_5	Present	3	S19Ck141_4622616_2,S19Ck141_4622616_1,S19Ck141_3766422_2	Present	3	S22Ck141_3294047_4,S22Ck141_6082611_9,S22Ck141_3294047_5	Absent	0	None	Absent
Sulfur cycling enzymes (detailed)	Metabolism of organic sulfur | SAH (S-adenosyl-L-homocysteine) -> Homocysteine	ahcY	adenosylhomocysteinase	K01251.hmm	K01251	S-adenosyl-L-homocysteine + H2O = L-homocysteine + adenosine [RN:R00192]	S-adenosyl-L-homocysteine	L-homocysteine; adenosine	73.23|full	Absent	0	None	Present	2	b7_bin47_k141_2846782_length_23280_cov_17.1382_22,b7_bin47_k141_2846782_length_23280_cov_17.1382_23	Present	1	g10_bin20_k141_2608406_length_120076_cov_14.9988_58	Present	1	g11_bin85_k141_2448406_length_115687_cov_14.7307_53	Present	1	g10_bin25_k141_1826237_length_22653_cov_17.8201_22	Present	2	g9_bin3_k141_6656680_length_7070_cov_17.0000_1,g9_bin3_k141_2317725_length_5111_cov_16.4740_8	Present	1	D10_bin.35_k141_1418864_length_268016_cov_63.9994_183	Present	1	g9_bin55_k141_6675290_length_11407_cov_13.4279_9	Present	1	g11_bin29_k141_5952749_length_1845_cov_8.0000_1	Present	1	S11Ck141_6045872_9	Present	1	S19Ck141_4602312_5	Present	1	S22Ck141_5899876_1	Present	1	D10_bin.2_k141_4456373_length_1630_cov_6.0000_1	Present
Sulfur cycling enzymes (detailed)	Metabolism of organic sulfur | SRH (S-ribosylhomocysteine) -> Homocysteine	luxS	S-ribosylhomocysteine lyase	K07173.hmm	K07173	S-(5-deoxy-D-ribos-5-yl)-L-homocysteine = L-homocysteine + (4S)-4,5-dihydroxypentan-2,3-dione [RN:R01291]	S-(5-deoxy-D-ribos-5-yl)-L-homocysteine	L-homocysteine; (4S)-4,5-dihydroxypentan-2,3-dione	109.23|full	Absent	0	None	Absent	0	None	Absent	0	None	Absent	0	None	Absent	0	None	Absent	0	None	Absent	0	None	Absent	0	None	Absent	0	None	Absent	0	None	Absent	0	None	Absent	0	None	Absent	0	None	Absent
Sulfur cycling enzymes (detailed)	Metabolism of organic sulfur | SAH (S-adenosyl-L-homocysteine) -> SRH (S-ribosylhomocysteine)	mtnN	adenosylhomocysteine nucleosidase	K01243.hmm	K01243	S-adenosyl-L-homocysteine + H2O = S-ribosyl-L-homocysteine + adenine	S-adenosyl-L-homocysteine	S-ribosyl-L-homocysteine; adenine	107.13|domain	Absent	0	None	Absent	0	None	Absent	0	None	Absent	0	None	Absent	0	None	Absent	0	None	Absent	0	None	Absent	0	None	Absent	0	None	Absent	0	None	Absent	0	None	Absent	0	None	Absent	0	None	Absent
Sulfur cycling enzymes (detailed)	Sulfur-related amino acid metabolism | Cysteine -> Sulfide	cysK	cysteine synthase	K01738.hmm	K01738	O-acetyl-L-serine + hydrogen sulfide = L-cysteine + acetate [RN:R00897]	O-acetyl-L-serine; hydrogen sulfide	L-cysteine; acetate	424.83|domain	Absent	0	None	Present	1	b7_bin47_k141_1505793_length_36558_cov_14.5215_21	Present	1	g10_bin20_k141_1148494_length_55493_cov_12.0000_21	Present	1	g11_bin85_k141_2129732_length_28075_cov_12.0000_9	Absent	0	None	Absent	0	None	Absent	0	None	Absent	0	None	Absent	0	None	Present	1	S11Ck141_5184658_2	Present	1	S19Ck141_967183_7	Absent	0	None	Absent	0	None	Absent
Sulfur cycling enzymes (detailed)	Sulfur-related amino acid metabolism | Cysteine -> Sulfide	cysM	S-sulfo-L-cysteine synthase (O-acetyl-L-serine-dependent)	K12339.hmm	K12339	O-acetyl-L-serine + hydrogen sulfide = L-cysteine + acetate [RN:R00897]	O-acetyl-L-serine; hydrogen sulfide	L-cysteine; acetate	410.00|domain	Absent	0	None	Absent	0	None	Absent	0	None	Absent	0	None	Absent	0	None	Absent	0	None	Absent	0	None	Absent	0	None	Absent	0	None	Absent	0	None	Absent	0	None	Absent	0	None	Absent	0	None	Absent
Sulfur cycling enzymes (detailed)	Sulfur-related amino acid metabolism | Cysteine -> Sulfide	malY	cysteine-S-conjugate beta-lyase	K14155.hmm	K14155	L-cystathionine + H2O = L-homocysteine + pyruvate + ammonium	L-cystathionine	L-homocysteine; pyruvate; ammonium	285.60|full	Absent	0	None	Present	2	b7_bin47_k141_6589576_length_52102_cov_17.1068_28,b7_bin47_k141_1466897_length_5923_cov_16.8385_2	Present	2	g10_bin20_k141_496461_length_101151_cov_15.4434_11,g10_bin20_k141_6201671_length_14273_cov_12.0801_5	Absent	0	None	Absent	0	None	Absent	0	None	Absent	0	None	Absent	0	None	Absent	0	None	Absent	0	None	Absent	0	None	Absent	0	None	Absent	0	None	Absent
Sulfur cycling enzymes (detailed)	Sulfur-related amino acid metabolism | Cysteine -> Sulfide	dcyD	D-cysteine desulfhydrase	K05396.hmm	K05396	D-cysteine + H2O = sulfide + NH3 + pyruvate [RN:R01874]	D-cysteine	sulfide; NH3; pyruvate	359.70|full	Absent	0	None	Absent	0	None	Absent	0	None	Absent	0	None	Absent	0	None	Absent	0	None	Absent	0	None	Absent	0	None	Absent	0	None	Absent	0	None	Absent	0	None	Absent	0	None	Absent	0	None	Absent
Sulfur cycling enzymes (detailed)	Sulfur-related amino acid metabolism | Cysteine -> Sulfide	metC	cysteine-S-conjugate beta-lyase	K01760.hmm	K01760	L-cysteine + H2O = pyruvate + hydrogen sulfide + ammonium	L-cysteine	pyruvate; hydrogen sulfide; ammonium	490.93|domain	Present	1	S10Ck141_3985443_1	Absent	0	None	Absent	0	None	Absent	0	None	Absent	0	None	Absent	0	None	Absent	0	None	Absent	0	None	Absent	0	None	Present	1	S11Ck141_3971174_5	Present	1	S19Ck141_2040651_13	Present	1	S22Ck141_652319_3	Absent	0	None	Absent
Sulfur cycling enzymes (detailed)	Sulfur-related amino acid metabolism | Methionine -> Methanethiol	megL	methionine gamma-lyase	PF01053.hmm	N/A	L-methionine + H2O = methanethiol + 2-oxobutanoate + ammonium	L-methionine	methanethiol; 2-oxobutanoate; ammonium	432.5|full	Present	1	S10Ck141_3985443_1	Absent	0	None	Absent	0	None	Absent	0	None	Absent	0	None	Absent	0	None	Absent	0	None	Absent	0	None	Absent	0	None	Present	2	S11Ck141_3971174_5,S11Ck141_5184658_8	Present	2	S19Ck141_2040651_13,S19Ck141_967183_2	Present	1	S22Ck141_652319_3	Absent	0	None	Absent
Sulfur cycling enzymes (detailed)	Sulfur-related amino acid metabolism | Methionine -> SAMe (S-adenosyl-L-methionine)	metK	S-adenosylmethionine synthetase	K00789.hmm	K00789	ATP + L-methionine + H2O = phosphate + diphosphate + S-adenosyl-L-methionine [RN:R00177]	ATP; L-methionin	phosphate; diphosphate; S-adenosyl-L-methionine	18.10|full	Present	1	S10Ck141_2384027_2	Present	1	b7_bin47_k141_6452961_length_52125_cov_15.9024_10	Present	1	g10_bin20_k141_2003575_length_76563_cov_16.1586_71	Present	1	g11_bin85_k141_99593_length_102333_cov_16.1392_97	Present	1	g10_bin25_k141_5522313_length_6150_cov_17.7837_4	Present	1	g9_bin3_k141_3013898_length_48423_cov_18.1693_51	Present	1	D10_bin.35_k141_5078136_length_97143_cov_79.0229_55	Absent	0	None	Absent	0	None	Present	2	S11Ck141_3494745_5,S11Ck141_5889441_2	Present	2	S19Ck141_6441205_2,S19Ck141_1925657_1	Present	2	S22Ck141_4237948_12,S22Ck141_2901982_14	Present	1	D10_bin.2_k141_4569163_length_1836_cov_6.0000_1	Present
Sulfur cycling enzymes (detailed)	Sulfur-related amino acid metabolism | SAMe (S-adenosyl-L-methionine) -> SAH (S-adenosyl-L-homocysteine)	dcm	DNA (cytosine-5)-methyltransferase 1	K00558.hmm	K00558	S-adenosyl-L-methionine + DNA containing cytosine = S-adenosyl-L-homocysteine + DNA containing 5-methylcytosine [RN:R00380]	S-adenosyl-L-methionine; DNA containing cytosine	S-adenosyl-L-homocysteine; DNA containing 5-methylcytosine	150.10|full	Present	1	S10Ck141_757643_6	Absent	0	None	Present	1	g10_bin20_k141_1850780_length_72580_cov_14.9880_51	Absent	0	None	Absent	0	None	Absent	0	None	Absent	0	None	Absent	0	None	Absent	0	None	Absent	0	None	Absent	0	None	Absent	0	None	Absent	0	None	Absent
[truncated: 296 more columns]

## Sheet: Table S6
Table S6. Pathway completeness of all refined MAGs calculated by KEGGDecoder
		carbon-fixing pathway	glycolysis	Entner-Doudoroff Pathway	gluconeogenesis	TCA Cycle	RuBisCo	CBB Cycle	rTCA Cycle	Wood-Ljungdahl	3-Hydroxypropionate Bicycle	4-Hydroxybutyrate/3-hydroxypropionate	pectinesterase	diacetylchitobiose deacetylase	glucoamylase	D-galacturonate epimerase	exo-poly-alpha-galacturonosidase	oligogalacturonide lyase	cellulase	exopolygalacturonase	chitinase	basic endochitinase B	bifunctional chitinase/lysozyme	beta-N-acetylhexosaminidase	D-galacturonate isomerase	alpha-amylase	beta-glucosidase	pullulanase	ammonia oxidation (amo/pmmo)	hydroxylamine oxidation	nitrite oxidation	dissim nitrate reduction	DNRA	nitrite reduction	nitric oxide reduction	nitrous-oxide reduction	nitrogen fixation	hydrazine dehydrogenase	hydrazine synthase	dissimilatory sulfate < > APS	dissimilatory sulfite < > APS	dissimilatory sulfite < > sulfide	thiosulfate oxidation	alt thiosulfate oxidation tsdA	alt thiosulfate oxidation doxAD	sulfur reductase sreABC	thiosulfate/polysulfide reductase	sulfhydrogenase	sulfur disproportionation
S10C2660	d__Archaea;p__Asgardarchaeota;c__Heimdallarchaeia;o__Heimdallarchaeales;f__Kariarchaeaceae;g__JAJRQD01;s__	cbb	0.56	0.5	0	0.62	1	0.75	0	0	0.24	0.1	0	0	0	0	0	0	0	0	0	0	0	0	0	0	1	0	0	0	0	0	0	0	0	0	0	0	0	0	0	0	0	0	0	0	0	0	0
b7_bin47	d__Archaea;p__Asgardarchaeota;c__Lokiarchaeia;o__Sigynarchaeales;f__SOKP01;g__Loki-b32;s__	WL	0.44	0	0	0.38	0	0	0	0.67	0.12	0.2	0	0	0	0	0	0	0	0	0	0	0	0	0	0	1	0	0	0	0	0	0	0	0	0	0	0	0	0	0	0	0	0	0	0	0.33	0	0
g10_bin20	d__Archaea;p__Asgardarchaeota;c__Lokiarchaeia;o__Sigynarchaeales;f__SOKP01;g__SOKP01;s__	WL	0.56	0.25	0	0.12	1	0.5	0	0.83	0.12	0.2	0	0	0	0	0	0	0	0	0	0	0	0	0	0	1	0	0	0	0	0	0	0	0	0	0	0	0	0	0	0	0	0	0	0	0	0	0
g11_bin85	d__Archaea;p__Asgardarchaeota;c__Lokiarchaeia;o__Sigynarchaeales;f__SOKP01;g__SOKP01;s__	cbb、WL	0.56	0.25	0	0.38	1	0.75	0	0.83	0.12	0.2	0	0	0	0	0	0	0	0	0	0	0	0	0	0	1	0	0	0	0	0	0	0	0	0	0	0	0	0	0	0	0	0	0	0	0	0	0
g10_bin25	d__Archaea;p__Halobacteriota;c__Methanomicrobia;o__Methanomicrobiales;f__Methanomicrobiaceae;g__;s__	cbb、WL	0.33	0	0	0.12	1	0.75	0	0.67	0.12	0	0	0	0	0	0	0	0	0	0	0	0	0	0	0	0	0	0	0	0	0	0	0	0	0	0.33	0	0	0	0	0	0	0	0	0	0	0	0
g9_bin3	d__Archaea;p__Halobacteriota;c__Methanomicrobia;o__Methanomicrobiales;f__Methanomicrobiaceae;g__;s__	cbb	0.44	0	0	0.12	1	1	0	0	0.12	0	0	0	0	0	0	0	0	0	0	0	0	0	0	0	0	0	0	0	0	0	0	0	0	0	0.33	0	0	0	0	0	0	0	0	0	0	0	0
D10_bin.35	d__Archaea;p__Halobacteriota;c__Methanomicrobia;o__Methanomicrobiales;f__Methanomicrobiaceae;g__Methanolacinia;s__	cbb	0.44	0	0.56	0.12	1	1	0	0.17	0.18	0	0	0	0	0	0	0	0	0	0	0	0	0	0	0	0	0	0	0	0	0	0	0	0	0	0.99	0	0	0	0	0	0	0	0	0	0	0	0
g9_bin55	d__Archaea;p__Halobacteriota;c__Methanomicrobia;o__Methanomicrobiales;f__Methanospirillaceae;g__UBA9949;s__	cbb、WL	0.33	0	0	0.12	1	0.75	0	0.67	0.12	0	0	0	0	0	0	0	0	0	0	0	0	0	0	0	0	0	0	0	0	0	0	0	0	0	0.33	0	0	0	0	0	0	0	0	0	0	0	0
g11_bin29	d__Archaea;p__Halobacteriota;c__Methanomicrobia;o__Methanomicrobiales;f__Methanospirillaceae;g__UBA9949;s__UBA9949 sp013415565	cbb、WL	0	0	0	0.12	1	0.75	0	0.67	0.06	0	0	0	0	0	0	0	0	0	0	0	0	0	0	0	0	0	0	0	0	0	0	0	0	0	0.33	0	0	0	0	0	0	0	0	0	0	0	0
S11C2643	d__Archaea;p__Halobacteriota;c__Methanosarcinia;o__Methanosarcinales;f__Methanosarcinaceae;g__Methanosarcina;s__	cbb	0.56	0	0	0.25	1	0.75	0	0.33	0.18	0	0	0	1	0	0	0	0	0	0	0	0	0	0	0	0	0	0	0	0	0	0	0	0	0	0.99	0	0	0	0	0	0	0	0	0	0	0	0
S19C1556	d__Archaea;p__Halobacteriota;c__Methanosarcinia;o__Methanosarcinales;f__Methanosarcinaceae;g__Methanosarcina;s__	WL	0.44	0	0	0.25	0	0	0	0.83	0.18	0	0	0	1	0	0	0	0	0	0	0	0	0	0	0	0	0	0	0	0	0	0	0	0	0	0	0	0	0	0	0	0	0	0	0	0	0	0
S22C14684	d__Archaea;p__Halobacteriota;c__Methanosarcinia;o__Methanosarcinales;f__Methanosarcinaceae;g__Methanosarcina;s__Methanosarcina mazei	cbb、WL	0.56	0	0	0.38	1	0.75	0	0.83	0.18	0	0	0	1	0	0	0	0	0	0	0	0	0	0	0	0	0	0	0	0	0	0	0	0	0	0.99	0	0	0	0	0	0	0	0	0	0	0	0
D10_bin.2	d__Archaea;p__Halobacteriota;c__Methanosarcinia;o__Methanotrichales;f__Methanotrichaceae;g__Methanocrinis;s__	cbb、WL	0.11	0	0	0.12	1	0.25	0	0.67	0.12	0	0	0	0	0	0	0	0	0	0	0	0	0	0	0	0	0	0	0	0	0	0	0	0	0	0.33	0	0	0	0	0	0	0	0	0	0	0	0
S9C2377	d__Archaea;p__Halobacteriota;c__Methanosarcinia;o__Methanotrichales;f__Methanotrichaceae;g__Methanothrix;s__Methanothrix soehngenii	cbb、WL	0.33	0	0.44	0.12	1	0.75	0	0.83	0.12	0	0	0	0	0	0	0	0	0	0	0	0	0	0	0	0	0	0	0	0	0	0	0	0	0	0	0	0	0	0	0	0	0	0	0	0	0	0
g8_bin76	d__Archaea;p__Halobacteriota;c__Syntropharchaeia;o__Alkanophagales;f__Methanospirareceae;g__JACGMN01;s__	WL	0.33	0	0	0.12	0	0	0	0.83	0.12	0	0	0	0	0	0	0	0	0	0	0	0	0	0	0	0	0	0	0	0	0	0	0	0	0	0.33	0	0	0	0	0	0	0	0	0	0	0	0
g6_bin46	d__Archaea;p__Thermoplasmatota;c__E2;o__DHVEG-1;f__DHVEG-1;g__M9B1D;s__	rTCA	0.56	0	0	0	0	0	1	0	0.12	0.1	0	0	0	0	0	0	0	0	0	0	0	0	0	0	0	0	0	0	0	0	0	0	0	0	0	0	0	0	0	0	0	0	0	0	0	0	0
S9C837	d__Archaea;p__Thermoplasmatota;c__E2;o__DHVEG-1;f__DHVEG-1;g__M9B1D;s__	rTCA	0.44	0	0	0.12	0	0	0	0	0.12	0.2	0	0	0	0	0	0	0	0	0	0	0	0	0	0	0	0	0	0	0	0	0	0	0	0	0	0	0	0	0	0	0	0	0	0	0	0	0
g11_bin33	d__Archaea;p__Thermoplasmatota;c__E2;o__UBA202;f__UBA202;g__UBA202;s__	rTCA	0.44	0	0	0.12	0	0	1	0	0.12	0	0	0	0	0	0	0	0	0	0	0	0	0	0	0	0	0	0	0	0	0	0	0	0	0	0	0	0	1	0	0	0	0	0	0	0	0	0
g11_bin37	d__Archaea;p__Thermoplasmatota;c__E2;o__UBA202;f__UBA202;g__UBA202;s__	rTCA	0.44	0	0	0.12	0	0	1	0	0.18	0.1	0	0	0	0	0	0	0	0	0	0	0	0	0	0	0	0	0	0	0	0	0	0	0	0	0	0	0	0	0	0	0	0	0	0	0	0	0
g9_bin74	d__Archaea;p__Thermoplasmatota;c__EX4484-6;o__EX4484-6;f__EX4484-6;g__JAFGLL01;s__	cbb	0.44	0	0.56	0.12	1	0.89	0	0	0.12	0.2	0	0	0	0	0	0	0	0	0	0	0	0	0	0	0	0	0	0	0	0	0	0	0	0	0	0	0	1	0	0	0	0	0	0	0	0	0
g7_bin55	d__Archaea;p__Thermoplasmatota;c__Thermoplasmata;o__Methanomassiliicoccales;f__JAAEEP01;g__JAAEEP01;s__	cbb、WL	0.33	0	0	0.25	1	0.75	0	0.67	0.18	0.1	0	0	0	0	0	0	0	0	0	0	0	0	0	0	0	0	0	0	0	0	0	0	0	0	0	0	0	0	0	0	0.16	0	0	0	0	0	0
g11_bin11	d__Archaea;p__Thermoplasmatota;c__Thermoplasmata;o__UBA10834;f__UBA10834;g__UBA10834;s__	WL	0.33	0	0	0.25	0	0	0	0.67	0.12	0.1	0	0	0	0	0	0	0	0	0	0	0	0	0	0	0	0	0	0	0	0	0	0	0	0	0	0	0	0	0	0	0	0	0	0	0	0	0
S9C3112	d__Archaea;p__Thermoproteota;c__Bathyarchaeia;o__Bathyarchaeales;f__UBA233;g__AD8-1;s__	WL、CBB	0.33	0	0	0	1	0.75	0	0.67	0.06	0	0	0	0	0	0	0	0	0	0	0	0	0	0	0	0	0	0	0	0	0	0	0	0	0	0	0	0	0	0	0	0	0	0	0	0	0	0
S31C3406	d__Archaea;p__Thermoproteota;c__Bathyarchaeia;o__Bathyarchaeales;f__UBA233;g__SG8-32-3;s__SG8-32-3 sp007050895	WL	0.44	0	0	0.25	0	0	0	0.67	0.12	0	0	0	0	0	0	0	0	0	0	0	0	0	0	0	0	0	0	0	0	0	0	0	0	0	0	0	0	0	0	0	0	0	0	0	0	0	0
S9C542	d__Archaea;p__Thermoproteota;c__Bathyarchaeia;o__RBG-16-48-13;f__GCA-020355125;g__JAOZHK01;s__	WL	0.56	0.5	0	0.25	0	0	0	0.67	0.12	0.1	0	0	0	0	0	0	0	0	0	0	0	0	0	0	0	0	0	0	0	0	0	0	0	0	0	0	0	0	0	0	0	0	0	0	0	0	0
S29C3134	d__Bacteria;p__Acidobacteriota;c__Aminicenantia;o__Aminicenantales;f__Aminicenantaceae;g__G020348385;s__	WL	0.56	0	0	0.38	0	0	0	0.83	0.18	0.4	0	0	0	0	0	0	0	0	0	0	0	1	0	0	0	0	0	1	0	0	0	0	0	0	0	0	0	1	0	0	0	0	0	0	0	0	0
S30C328	d__Bacteria;p__Acidobacteriota;c__Aminicenantia;o__Aminicenantales;f__Aminicenantaceae;g__JAUWVG01;s__	WL	0.56	0	0	0.5	0	0	0	0.67	0.18	0.4	0	0	0	0	0	0	0	0	0	0	0	1	0	0	0	0	0	0	0	0	0	0	0	0	0	0	0	1	0	0	0	0	0	0	0	0	0
S22C686	d__Bacteria;p__Acidobacteriota;c__Aminicenantia;o__Aminicenantales;f__UBA8522;g__UBA8522;s__	WL	0.44	0.25	0	0.25	0	0	0	0.33	0.12	0.2	0	0	0	1	0	0	0	0	1	0	0	1	1	0	1	0	0	1	0	0	0	0	0	0	0	0	0	0	0	0	0	0	0	0	0	0	0
D8_bin.30	d__Bacteria;p__Acidobacteriota;c__Aminicenantia;o__UBA2199;f__UBA2199;g__JAHELQ01;s__	WL	0.78	0	0	0.62	0	0	0	0.83	0.24	0.4	0	0	0	1	0	0	0	0	0	0	0	1	0	0	0	0	0	0	0	0	0	0	0	0	0	0	0	1	0	0	0	0	0	0	0	0	0
S3C84824	d__Bacteria;p__Acidobacteriota;c__Aminicenantia;o__UBA2199;f__UBA2199;g__JAHELQ01;s__	WL	0.78	0	0	0.62	0	0	0	0.5	0.18	0.2	0	0	0	1	0	0	0	0	0	0	0	1	0	0	0	0	0	1	0	0	0	0	0	0	0	0	0	1	0	0	0	0	0	0	0.33	0	0
D10_bin.14	d__Bacteria;p__Acidobacteriota;c__Aminicenantia;o__UBA2199;f__UBA2199;g__JAKAGC01;s__	WL	0.56	0	0	0.62	0	0	0	0.67	0.29	0.2	0	0	0	1	0	0	0	0	1	0	0	1	0	0	1	0	0	1	0	0	0	0	0	0	0	0	0	0	0	0	0	0	0	0	0	0	0
S7C2086	d__Bacteria;p__Actinomycetota;c__Acidimicrobiia;o__UBA5794;f__JAHEDJ01;g__JAHEDJ01;s__	WL	0.78	0.5	0	0.62	0	0	0	0.67	0.24	0.3	0	0	0	0	0	0	0	0	0	0	0	1	0	0	1	0	0	0	1	1	0	0	0	0	0	0	0	0	0	0	0	0	0	0	0	0	0
S1C17149	d__Bacteria;p__Actinomycetota;c__Acidimicrobiia;o__UBA5794;f__UBA5794;g__;s__	cbb	0.78	0.5	0	0.62	1	1	0	0	0.18	0.2	0	0	0	0	0	0	0	0	0	0	0	1	0	0	1	0	0	0	0	0	1	0	0	0	0.33	0	0	0	0	0	0	0	0	0	0.33	0	0
g11_bin51	d__Bacteria;p__Actinomycetota;c__Actinomycetes;o__Propionibacteriales;f__Propionibacteriaceae;g__Brooklawnia;s__Brooklawnia sp012517115	cbb	0.89	0.75	0.89	0.5	1	1	0	0	0.06	0.1	0	0	0	0	0	0	0	0	0	0	0	1	1	0	1	0	0	0	1	1	1	1	0	0	0	0	0	0	0	0	0	0	0	0	0	0	0
b2_bin43	d__Bacteria;p__Actinomycetota;c__Geothermincolia;o__Fen-727;f__Anoxymicrobiaceae;g__JAFGMY01;s__	WL	0.44	0	0	0.25	0	0	0	0.67	0.18	0.1	0	0	0	0	0	0	0	0	0	0	0	0	0	0	1	0	0	0	0	0	0	0	0	0	0	0	0	0	0	0	0	0	0	0	0	0	0
g11_bin39	d__Bacteria;p__Armatimonadota;c__UBA5377;o__UBA5377;f__VGFC01;g__;s__	WL	0.44	0.75	0	0.38	0	0	0	0.67	0.12	0	0	0	1	1	0	1	0	0	0	0	0	0	0	0	0	0	0	1	0	0	0	0	0	0	0	0	0	1	0	0	0	0	0	0	0	0	0
g8_bin15	d__Bacteria;p__Bacteroidota;c__Bacteroidia;o__Bacteroidales;f__UBA10428;g__JAFGPL01;s__	WL	0.67	0.75	0	0.25	0	0	0	0.67	0.06	0	0	0	0	0	0	1	0	0	0	0	0	1	1	0	1	0	0	0	0	0	0	0	0	0	0	0	0	0	0	0	0	0	0	0	0.33	0	0
b10_bin3	d__Bacteria;p__BMS3Abin14;c__BMS3Abin14;o__BMS3Abin14;f__BMS3Abin14;g__JALHUC01;s__	rTCA	0.56	0.75	0.56	0.5	0	0	1	0	0.18	0.3	0	0	0	1	0	0	0	0	0	0	0	0	0	0	0	0	0	1	0	0	0	0	1	0	0	0	0	0	0	0	0	0	0	0	0	0	0
b10_bin40	d__Bacteria;p__Calditrichota;c__Calditrichia;o__JAJRVZ01;f__JAJRVZ01;g__DAOWAQ01;s__	cbb	0.67	0.25	0.78	0.5	1	1	0	0	0.12	0.3	0	0	0	0	0	0	0	0	0	0	0	1	1	0	1	1	0	0	0	0	0	0	0	0	0	0	0	1	0	0	0	0	0	0	0.33	0	0
S17C948	d__Bacteria;p__Campylobacterota;c__Campylobacteria;o__Campylobacterales;f__Sulfurimonadaceae;g__JACXUG01;s__	rTCA	0.67	0.75	0	0.38	0	0	1	0	0.06	0	0	0	0	0	0	0	0	0	0	0	0	0	0	0	0	0	0	0	0	0	0	0	0	0	0.99	0	0	1	0	0	0.96	0	0	0	0	0	0
S9C859	d__Bacteria;p__Campylobacterota;c__Campylobacteria;o__Campylobacterales;f__Sulfurimonadaceae;g__S145-25;s__	rTCA	0.44	0	0.56	0.25	0	0	1	0	0.06	0	0	0	0	0	0	0	0	0	0	0	0	1	0	0	0	0	0	0	0	1	0	0	0	0	0	0	0	1	0	0	0.8	0	0	0	0	0	0
b10_bin30	d__Bacteria;p__Campylobacterota;c__Campylobacteria;o__Campylobacterales;f__Sulfurimonadaceae;g__SZUA-415;s__	rTCA	0.56	1	0.67	0.38	0	0	0	0	0.12	0	0	0	0	0	0	0	0	0	0	0	0	1	0	0	0	0	0	0	0	0	0	0	0	0	0	0	0	1	0	0	0	0	0	0	0	0	0
b4_bin2	d__Bacteria;p__Campylobacterota;c__Campylobacteria;o__Campylobacterales;f__Sulfurovaceae;g__Sulfurovum;s__	rTCA	0.33	0.5	0.44	0	0	0	1	0	0	0	0	0	0	0	0	0	0	0	0	0	0	0	0	0	0	0	0	0	0	0	0	0	0	0	0	0	0	0	0	0	0.48	0	0	0	0	0	0
S22C1796	d__Bacteria;p__Campylobacterota;c__Campylobacteria;o__Campylobacterales;f__Sulfurovaceae;g__Sulfurovum;s__	rTCA	0.44	0.25	0	0.62	0	0	1	0	0.12	0	0	0	0	0	0	0	0	0	0	0	0	0	0	0	0	0	0	0	0	0	0	0	0	0	0.66	0	0	0	0	0	0.64	0	0	0	0	0	0
b1_bin31	d__Bacteria;p__Chloroflexota;c__Anaerolineae;o__Anaerolineales;f__UBA4823;g__;s__	WL	0.44	0.5	0	0.5	0	0	0	0.67	0.12	0.2	0	0	1	0	0	0	0	0	0	0	0	1	0	0	1	0	0	0	0	0	0	0	0	0	0	0	0	0	0	0	0	0	0	0	0	0	0
b10_bin5	d__Bacteria;p__Chloroflexota;c__Anaerolineae;o__4572-78;f__J111;g__JAJRVO01;s__	WL	0.67	0.75	0.67	0.5	1	1	0	0.67	0.18	0.1	0	0	0	1	0	1	0	0	0	0	0	1	1	0	1	0	0	0	0	0	0	0	0	1	0	0	0	1	0	0	0	0	0	0	0	0	0
g11_bin100	d__Bacteria;p__Chloroflexota;c__Anaerolineae;o__Anaerolineales;f__UBA11858;g__G519;s__	WL	0.67	0.75	0	0.12	0	0	0	0.83	0.06	0.2	0	0	1	1	0	0	0	0	0	0	0	1	0	0	1	0	0	1	0	0	0	0	0	0	0	0	0	1	0	1	0	0	0	0	0.33	0	0
S9C1889	d__Bacteria;p__Chloroflexota;c__Anaerolineae;o__Anaerolineales;f__UBA4823;g__JAJZSS01;s__	WL	0.89	0	0.89	0.75	0	0	0	0.83	0.18	0.2	0	0	0	0	0	0	0	0	0	0	0	1	1	1	1	1	0	0	1	1	1	1	0	0	0	0	0	1	0	0	0	0	0	0	0	0	0
b1_bin33	d__Bacteria;p__Chloroflexota;c__Anaerolineae;o__Anaerolineales;f__UBA4823;g__PFL25;s__	WL	0.67	0.25	0.67	0.75	0	0	0	0.67	0.12	0.2	0	0	1	1	0	0	0	0	0	0	0	1	0	0	1	0	0	0	0	0	1	0	0	1	0	0	0	1	0	0	0	0	0	0	0	0	0
g7_bin48	d__Bacteria;p__Chloroflexota;c__Anaerolineae;o__Promineifilales;f__Promineifilaceae;g__;s__	WL	0.56	0.5	0.56	0.75	0	0	0	0.17	0.18	0.3	0	0	0	0	0	0	0	0	0	0	0	1	0	0	1	0	0	1	0	0	0	0	0	1	0	0	0	0	0	0	0	0	0	0	0	0	0
S20C2145	d__Bacteria;p__Chloroflexota;c__Anaerolineae;o__Promineifilales;f__Promineifilaceae;g__;s__	WL	0.56	0.75	0.56	0.62	0	0	0	0.67	0.18	0.3	0	0	0	1	0	0	0	0	0	0	0	1	0	0	1	0	0	0	0	0	0	0	0	0	0	0	0	1	0	0	0	0	0	0	0	0	0
b3_bin39	d__Bacteria;p__Chloroflexota;c__Anaerolineae;o__Promineifilales;f__Promineifilaceae;g__UBA11865;s__UBA11865 sp003519205	WL	0.67	0.75	0.67	0.75	0	0	0	0.67	0.12	0.2	0	0	0	1	0	0	0	0	0	0	0	1	1	0	1	0	0	1	0	0	0	0	0	1	0	0	0	1	0	0	0	0	0	0	0	0	0
S31C4351	d__Bacteria;p__Chloroflexota;c__Dehalococcoidia;o__GIF9;f__AB-539-J10;g__RBG-13-51-36;s__	WL	0.22	0	0	0.38	0	0	0	0.83	0.12	0.4	0	0	0	0	0	0	0	0	0	0	0	0	0	0	0	0	0	0	0	0	0	0	0	0	0	0	0	0	0	0	0	0	0	0	0	0	0
D5_bin.20	d__Bacteria;p__Chloroflexota;c__Dehalococcoidia;o__RBG-13-53-26;f__RBG-13-53-26;g__;s__	WL	0.44	0	0	0.38	0	0	0	0.5	0.18	0.1	0	0	0	0	0	0	0	0	0	0	0	0	0	0	0	0	0	0	0	0	0	0	0	0	0.66	0	0	1	0	1	0	0	0	0	0	0	0
g6_bin44	d__Bacteria;p__Chloroflexota;c__Dehalococcoidia;o__RBG-13-53-26;f__RBG-13-53-26;g__;s__	WL	0.44	0	0	0.5	0	0	0	0.67	0.18	0.1	0	0	0	0	0	0	0	0	0	0	0	0	0	0	0	0	0	0	0	0	0	0	0	0	0	0	0	0	0	0	0	0	0	0	0	0	0
g1_bin5	d__Bacteria;p__Chloroflexota;c__Limnocylindria;o__Limnocylindrales;f__CSP1-4;g__;s__	WL	0.56	0.5	0	0.5	0	0	0	0.83	0.12	0.2	0	0	0	0	0	0	0	0	0	0	0	0	0	0	0	0	0	0	0	0	0	1	0	0	0	0	0	0	0	0	0	0	0	0	0	0	0
g3_bin24	d__Bacteria;p__Cyanobacteriota;c__Cyanobacteriia;o__Cyanobacteriales;f__Nostocaceae;g__RDXV01;s__	cbb	0.44	0.25	0.56	0.38	1	1	0	0.17	0.18	0	0	0	0	0	0	0	0	0	0	0	0	0	0	0	0	0	0	0	0	0	0	0	0	0	0.33	0	0	1	0	0	0	0	0	0	0	0	0
S22C2653	d__Bacteria;p__Desulfobacterota;c__Desulfobacteria;o__C00003060;f__C00003060;g__JAFDFO01;s__	WL	0.67	0.5	0.78	0.62	0	0	0	0.67	0.18	0.2	0	0	0	1	0	0	0	0	0	0	0	1	0	0	0	0	0	1	0	0	0	0	0	0	0	0	0	1	1	0	0	0	0	0	0	0	0
b10_bin10	d__Bacteria;p__Desulfobacterota;c__Desulfobacteria;o__Desulfobacterales;f__Desulfosarcinaceae;g__;s__	WL	0.67	0.25	0	0.88	0	0	0	0.67	0.12	0.5	0	0	0	0	0	0	0	0	0	0	0	1	0	0	0	0	0	0	0	0	0	0	0	0	0.99	0	0	1	0	1	0	0	0	0	0.33	0	0
b10_bin16	d__Bacteria;p__Desulfobacterota;c__Desulfobacteria;o__Desulfobacterales;f__Desulfosarcinaceae;g__;s__	WL	0.78	0.25	0	0.88	0	0	0	0.17	0.18	0.2	0	0	0	1	0	0	0	0	0	0	0	1	0	1	0	0	0	1	0	0	0	0	0	0	0.99	0	0	1	0	0	0	0	0	0	0.33	0	0
g8_bin14	d__Bacteria;p__Desulfobacterota;c__Desulfobacteria;o__Desulfobacterales;f__Desulfosarcinaceae;g__;s__	WL	0.67	0.25	0	0.88	0	0	0	0.83	0.12	0.2	0	0	0	1	0	0	1	0	0	0	0	1	0	0	0	0	0	1	0	0	0	0	0	0	0.99	0	0	1	1	1	0	0	0	0	0.33	0	0
S20C6713	d__Bacteria;p__Desulfobacterota;c__Desulfobacteria;o__Desulfobacterales;f__Desulfosarcinaceae;g__;s__	WL	0.78	0.25	0	0.88	0	0	0	0.67	0.18	0.2	0	0	0	0	0	0	0	0	0	0	0	1	0	0	0	0	0	1	0	1	0	0	0	0	0.99	0	0	1	0	1	0	0	0	0	0.33	0	0
S20C7028	d__Bacteria;p__Desulfobacterota;c__Desulfobacteria;o__Desulfobacterales;f__Desulfosarcinaceae;g__;s__	WL	0.78	0.25	0	0.88	0	0	0	0.83	0.12	0.2	0	0	0	1	0	0	1	0	0	0	0	1	0	0	0	0	0	1	0	0	0	0	0	0	0.99	0	0	1	1	0	0	0	0	0	0	0	0
S8C2031	d__Bacteria;p__Desulfobacterota;c__Desulfobacteria;o__Desulfobacterales;f__Desulfosarcinaceae;g__;s__	WL	0.78	0.25	0	0.88	0	0	0	0.83	0.12	0.3	0	0	0	1	0	0	0	0	0	0	0	1	0	1	0	0	0	1	0	0	0	0	0	0	0.99	0	0	1	1	1	0	0	0	0	0.33	0	0
S18C1599	d__Bacteria;p__Desulfobacterota;c__Desulfobacteria;o__Desulfobacterales;f__Desulfosarcinaceae;g__Desulfatitalea;s__	WL	0.89	0.25	0	0.88	0	0	0	0.67	0.12	0.3	0	0	0	0	0	0	0	0	0	0	0	1	0	0	0	0	0	1	0	1	0	0	0	0	0.99	0	0	1	1	1	0	0	0	0	0	0	0
b10_bin71	d__Bacteria;p__Desulfobacterota;c__Desulfobacteria;o__Desulfobacterales;f__Desulfosarcinaceae;g__Desulfosarcina;s__	WL	0.89	0.25	0	0.88	0	0	0	0.67	0.12	0.4	0	0	0	0	0	0	0	0	0	0	0	1	0	0	0	0	0	1	0	0	0	0	0	0	0.99	0	0	1	0	0	0	0	0	0	0.33	0	0
D7_bin.55	d__Bacteria;p__Desulfobacterota;c__Desulfobacteria;o__Desulfobacterales;f__Desulfosarcinaceae;g__Desulfosarcina;s__	WL	0.44	0.25	0	0.75	0	0	0	0.17	0.06	0.2	0	0	0	1	0	0	0	0	0	0	0	1	0	0	0	0	0	1	0	0	0	0	0	0	0.66	0	0	1	0	0	0	0	0	0	0	0	0
D8_bin.2	d__Bacteria;p__Desulfobacterota;c__Desulfobacteria;o__Desulfobacterales;f__JAFDCJ01;g__JAFDCJ01;s__	WL	0.78	0.75	0	0.88	0	0	0	0.83	0.18	0.4	0	0	0	1	0	0	0	0	0	0	0	1	0	0	0	0	0	1	0	0	0	0	0	0	0	0	0	1	1	1	0	0	0	0	0.33	0	0
D10_bin.40	d__Bacteria;p__Desulfobacterota;c__Desulfobacteria;o__Desulfobacterales;f__JAFDDL01;g__;s__	WL	0.89	0	0	0.88	0	0	0	0.17	0.18	0.2	0	0	0	1	0	0	0	0	0	0	0	1	1	0	1	0	0	1	0	0	0	0	0	0	0.66	0	0	1	0	1	0	0	0	0	0.33	0	0
S1C7964	d__Bacteria;p__Desulfobacterota;c__Desulfobacteria;o__Desulfobacterales;f__JAFDDL01;g__;s__	WL	0.78	0	0	0.75	0	0	0	0.67	0.18	0.2	0	0	0	1	0	0	0	0	0	0	0	1	0	0	1	0	0	0	0	0	0	0	0	0	0.99	0	0	1	1	0	0	0	0	0	0.33	0	0
b2_bin24	d__Bacteria;p__Desulfobacterota;c__Desulfobacteria;o__Desulfobacterales;f__SURF-7;g__;s__	WL	0.78	0.25	0	0.62	0	0	0	0.83	0.12	0.2	0	0	0	1	0	0	0	0	0	0	0	1	0	0	0	0	0	1	0	0	0	0	0	0	0.99	0	0	1	0	1	0	0	0	0	0	0	0
S3C750	d__Bacteria;p__Desulfobacterota;c__Desulfobacteria;o__Desulfobacterales;f__UBA11574;g__JAAXQD01;s__	WL	0.78	0	0	0.88	0	0	0	0.67	0.24	0.3	0	0	0	0	0	0	0	0	0	0	0	1	0	0	0	0	0	1	0	0	0	0	0	0	0	0	0	1	1	1	0	0	0	0	0.33	0	0
S21C946	d__Bacteria;p__Desulfobacterota;c__Desulfobacteria;o__Desulfobacterales;f__UBA11574;g__S5133MH16;s__	WL	0.56	0	0	0.75	0	0	0	0.67	0.18	0.2	0	0	0	0	0	0	0	0	0	0	0	1	0	0	0	0	0	1	0	0	0	0	0	0	0	0	0	1	1	1	0	0	0	0	0	0	0
b6_bin51	d__Bacteria;p__Desulfobacterota;c__Desulfobulbia;o__Desulfobulbales;f__BM004;g__;s__	WL	0.56	0.75	0	0.62	0	0	0	0.83	0.12	0	0	0	1	1	0	0	0	0	0	0	0	1	0	0	0	0	0	1	0	0	0	1	0	0	0.33	0	0	0	0	0	0	0	0	0	0	0	0
g10_bin56	d__Bacteria;p__Desulfobacterota;c__Desulfobulbia;o__Desulfobulbales;f__Desulfobulbaceae;g__UBA10518;s__	WL	0.67	0.25	0.78	0.5	0	0	0	0.5	0.12	0	0	0	0	1	0	0	0	0	0	0	0	1	0	0	0	0	0	1	0	0	0	0	0	0	0.99	0	0	0	1	1	0	0	0	0	0.33	0	0
S1C2442	d__Bacteria;p__Desulfobacterota;c__Desulfobulbia;o__Desulfobulbales;f__Desulfobulbaceae;g__UBA10518;s__	WL	0.44	0.5	0.56	0.38	0	0	0	0.67	0.18	0	0	0	0	1	0	0	0	0	0	0	0	0	0	0	0	0	0	1	0	0	0	0	0	0	0.99	0	0	1	0	1	0	0	0	0	0.33	0	0
S18C5495	d__Bacteria;p__Desulfobacterota;c__Desulfobulbia;o__Desulfobulbales;f__Desulfocapsaceae;g__SZUA-575;s__	WL	0.67	0.75	0	0.75	0	0	0	0.83	0.12	0.2	0	0	0	0	0	0	0	0	0	0	0	0	1	0	0	0	0	1	0	0	0	0	0	0	0.99	0	0	1	1	1	0	0	0	0	0.33	0	0
S1C11458	d__Bacteria;p__Desulfobacterota;c__Desulfobulbia;o__Desulfobulbales;f__Desulfurivibrionaceae;g__;s__	WL	0.67	0.75	0.78	0.12	0	0	0	0	0.06	0	0	0	0	1	0	0	0	0	0	0	0	1	0	0	0	0	0	0	0	0	0	0	0	0	0.33	0	0	1	1	1	0	0	0	0	0.33	0	0
g8_bin74	d__Bacteria;p__Desulfobacterota;c__Dissulfuribacteria;o__Dissulfuribacterales;f__Dissulfurirhabdaceae;g__;s__	WL	0.67	0.75	0.78	0.5	0	0	0	0.67	0.18	0	0	0	1	1	0	0	0	0	0	0	0	1	0	0	0	0	0	1	0	0	0	0	0	0	0	0	0	0	1	0	0	0	0	0	0.33	0	1
b2_bin40	d__Bacteria;p__Desulfobacterota;c__DSM-4660;o__Desulfatiglandales;f__HGW-15;g__G020342025;s__	WL	0.44	0.5	0	0.62	0	0	0	0.67	0.18	0.2	0	0	0	1	0	0	0	0	0	0	0	1	0	0	0	0	0	1	0	0	0	0	0	0	0	0	0	1	1	1	0	0	0	0	0.33	0	0
g4_bin20	d__Bacteria;p__Desulfobacterota;c__Syntrophobacteria;o__BM002;f__BM002;g__BM002;s__	WL	0.56	0.5	0	0.75	0	0	0	0.83	0.18	0.2	0	0	0	0	0	0	0	0	0	0	0	0	0	0	0	0	0	1	0	0	0	0	0	0	0	0	0	1	1	1	0	0	0	0	0	0	0
g1_bin34	d__Bacteria;p__Desulfobacterota;c__WTBG01;o__WTBG01;f__WTBG01;g__CALJBY01;s__	WL	0.67	0	0.67	0.5	0	0	0	0.83	0.18	0.2	0	0	0	1	0	0	0	0	0	0	0	1	0	0	0	0	0	0	0	0	0	0	0	0	0	0	0	1	1	0	0	0	0	0	0	0	0
g10_bin15	d__Bacteria;p__JAJVIF01;c__JAJVIF01;o__JAPKYR01;f__JAPKYR01;g__;s__	rTCA	0.78	0	0	0.12	0	0	1	0	0.06	0.1	0	0	0	0	0	0	0	0	0	0	0	0	0	0	0	0	0	0	0	0	0	0	0	0	0	0	0	0	0	0	0	0	0	0	0	0	0
b10_bin39	d__Bacteria;p__Myxococcota;c__XYA12-FULL-58-9;o__XYA12-FULL-58-9;f__XYA12-FULL-58-9;g__;s__	cbb	0.78	0.25	0	0.62	1	1	0	0	0.12	0.1	0	0	0	0	0	0	0	0	0	0	0	0	0	0	0	0	0	0	0	0	0	0	0	0	0	0	0	1	0	0	0	0	0	0	0.33	0	0
S10C899	d__Bacteria;p__Nitrospirota;c__Thermodesulfovibrionia;o__SZUA-242;f__SZUA-242;g__;s__	WL	0.56	0.75	0	0.62	0	0	0	0.67	0.18	0.1	0	0	0	1	0	0	0	0	0	0	0	1	0	0	0	0	0	1	0	0	0	0	1	0	0.99	0	0	1	1	1	0	0	0	0	0.33	0	0
S15C1485	d__Bacteria;p__Nitrospirota;c__Thermodesulfovibrionia;o__SZUA-242;f__SZUA-242;g__SZUA-242;s__SZUA-242 sp003235715	WL	0.44	0.5	0	0.38	0	0	0	0.17	0.12	0	0	0	0	1	0	0	0	0	0	0	0	1	0	0	0	0	0	0	0	1	1	0	0	0	0.33	0	0	1	0	0	0	0	0	0	0.33	0	0
g7_bin9	d__Bacteria;p__Nitrospirota;c__Thermodesulfovibrionia;o__Thermodesulfovibrionales;f__BMS3Bbin05;g__;s__	WL	0.56	0.5	0	0.5	0	0	0	0.17	0.24	0.1	0	0	0	0	0	0	0	0	0	0	0	1	0	0	0	0	0	1	0	1	0	0	1	0	0	0	0	1	1	1	0	0	0	0	0	0	0
S20C3318	d__Bacteria;p__Nitrospirota;c__Thermodesulfovibrionia;o__Thermodesulfovibrionales;f__SM23-35;g__;s__	WL	0.56	0.5	0	0.38	0	0	0	0.83	0.18	0.1	0	0	0	1	0	0	0	0	0	0	0	1	0	0	0	0	0	0	0	0	0	0	0	0	0	0	0	1	1	1	0	0	0	0	0	0	0
S4C410	d__Bacteria;p__Nitrospirota;c__Thermodesulfovibrionia;o__UBA6902;f__UBA6902;g__;s__	WL	0.56	0.75	0	0.62	0	0	0	0.83	0.12	0.1	0	0	0	0	0	0	0	0	0	0	0	0	0	0	0	0	0	1	0	0	0	0	0	1	0	0	0	0	1	0	0	0	0	0	0.33	0	0
D4_bin.21	d__Bacteria;p__Nitrospirota;c__Thermodesulfovibrionia;o__UBA6902;f__UBA6902;g__JACRPZ01;s__	WL	0.67	0.75	0	0.38	0	0	0	0.83	0.12	0.1	0	0	1	1	0	0	0	0	0	0	0	1	0	0	0	0	0	0	0	0	0	0	0	0	0	0	0	1	1	1	0	0	0	0	0.33	0	0
b7_bin39	d__Bacteria;p__Nitrospirota;c__UBA9217;o__UBA9217;f__UBA9217;g__MHEA01;s__	WL	0.44	0.5	0	0.62	0	0	0	0.67	0.18	0	0	0	0	0	0	0	0	0	0	0	0	1	0	0	0	0	0	1	0	0	0	0	0	0	0	0	0	1	1	0	0	0	0	0	0	0	0
b3_bin28	d__Bacteria;p__Pseudomonadota;c__Alphaproteobacteria;o__Rhizobiales;f__Hyphomicrobiaceae;g__JAEUMD01;s__	cbb	0.78	0	0.89	0.75	1	1	0	0	0.47	0.3	0	0	0	0	0	0	0	0	0	0	0	1	0	0	0	0	0	0	0	1	0	1	0	0	0	0	0	1	1	1	0.96	0	0	0	0	0	0
g1_bin35	d__Bacteria;p__Pseudomonadota;c__Alphaproteobacteria;o__Rhizobiales;f__Rhizobiaceae;g__JAHEGF01;s__	cbb	0.89	1	1	0.75	1	1	0	0.17	0.35	0.2	0	0	0	1	0	0	0	0	0	0	0	1	0	0	0	0	0	0	1	1	0	0	0	1	0	0	0	1	1	0	0.8	0	0	0	0	0	0
D8_bin.34	d__Bacteria;p__Pseudomonadota;c__Alphaproteobacteria;o__Rhizobiales;f__Xanthobacteraceae;g__;s__	cbb	0.56	0.25	0.67	1	1	1	0	0.17	0.41	0.3	0	0	1	0	0	0	0	0	0	0	0	1	0	0	0	0	0	0	1	1	0	0	0	0	0	0	0	1	1	0	0.96	0	0	0	0.33	0	0
g5_bin27	d__Bacteria;p__Pseudomonadota;c__Alphaproteobacteria;o__Rhodobacterales;f__Rhodobacteraceae;g__Rhodobacter;s__	cbb	0.67	0.75	0.78	0.5	1	0.86	0	0	0.35	0.1	0	0	0	1	0	0	0	0	0	0	0	1	0	0	1	0	0	0	0	0	0	0	0	0	0.99	0	0	1	0	0	0.32	0	0	0	0	0	0
g11_bin22	d__Bacteria;p__Pseudomonadota;c__Gammaproteobacteria;o__Burkholderiales;f__Burkholderiaceae;g__JADJWR01;s__JADJWR01 sp020355165	cbb	0.78	0.25	0.89	0.5	1	1	0	0.17	0.24	0.3	0	0	0	0	0	0	0	0	0	0	0	1	0	0	0	0	0	0	1	1	0	0	0	0	0	0	0	1	1	1	0.64	0	0	0	0	0	0
S4C1025	d__Bacteria;p__Pseudomonadota;c__Gammaproteobacteria;o__Burkholderiales;f__SG8-39;g__JAABQT01;s__	cbb	0.33	0	0.44	0.5	1	0.82	0	0.17	0.18	0.1	0	0	0	1	0	0	0	0	0	0	0	1	0	0	0	0	0	0	0	0	0	0	0	0	0	0	0	0	0	0	0.32	0	0	0	0	0	0
D9_bin.45	d__Bacteria;p__Pseudomonadota;c__Gammaproteobacteria;o__Burkholderiales;f__SG8-39;g__SG8-39;s__	cbb	0.67	0.25	0.78	0.5	1	1	0	0.17	0.29	0.2	0	0	0	1	0	0	0	0	0	0	0	1	0	0	0	0	0	0	0	0	0	1	0	0	0	0	0	0	0	1	0.8	0	0	0	0	0	0
b10_bin12	d__Bacteria;p__Pseudomonadota;c__Gammaproteobacteria;o__Chromatiales;f__Sedimenticolaceae;g__Thiodiazotropha;s__	cbb	0.78	0.5	0	1	1	0.75	0	0	0.29	0.1	0	0	0	1	0	0	0	0	0	0	0	1	0	0	0	1	0	0	0	1	0	0	0	0	0.99	0	0	1	0	1	0.64	1	0	0	0.33	0	0
b10_bin15	d__Bacteria;p__Pseudomonadota;c__Gammaproteobacteria;o__Chromatiales;f__Sedimenticolaceae;g__Thiodiazotropha;s__	cbb	0.78	0.5	0	1	1	1	0	0	0.35	0.1	0	0	0	1	0	0	0	0	0	0	0	1	0	0	0	0	0	1	0	0	0	0	0	1	0	0	0	1	1	0	0.8	0	0	0	0.33	0	0
D10_bin.17	d__Bacteria;p__Pseudomonadota;c__Gammaproteobacteria;o__Chromatiales;f__Sedimenticolaceae;g__Thiodiazotropha;s__	cbb	0.67	0.5	0.78	0.88	1	1	0	0	0.24	0.3	0	0	0	1	0	0	0	0	0	0	0	1	0	0	0	0	0	0	0	1	0	0	0	0	0.99	0	0	1	1	1	0.8	1	0	0	0.33	0	0
b8_bin36	d__Bacteria;p__Pseudomonadota;c__Gammaproteobacteria;o__SLDE01;f__SLDE01;g__JAPHTQ01;s__	cbb	0.78	0.5	0.89	0.75	1	1	0	0	0.24	0.2	0	0	0	0	0	0	0	0	0	0	0	1	0	0	0	0	0	0	0	0	0	0	0	0	0.99	0	0	1	1	0	0.8	0	0	0	0	0	0
b9_bin20	d__Bacteria;p__Pseudomonadota;c__Gammaproteobacteria;o__SLDE01;f__SLDE01;g__JAPHTQ01;s__	cbb	0.67	0.5	0.78	0.88	1	0.75	0	0	0.18	0.1	0	0	0	0	0	0	0	0	0	0	0	1	0	0	0	0	0	0	1	1	0	1	1	1	0	0	0	0	0	0	0.64	0	0	0	0	0	0
b9_bin5	d__Bacteria;p__Pseudomonadota;c__Gammaproteobacteria;o__SLDE01;f__SLDE01;g__JAPHTQ01;s__	cbb	0.78	0.5	0.89	0.88	1	1	0	0	0.24	0.2	0	0	0	1	0	0	0	0	0	0	0	1	0	0	0	0	0	0	0	0	0	0	0	0	0.99	0	0	1	1	1	0.8	0	0	0	0.33	0	0
D5_bin.22	d__Bacteria;p__Pseudomonadota;c__Gammaproteobacteria;o__SLDE01;f__SLDE01;g__JAPHTQ01;s__	cbb	0.56	0.5	0	0.5	1	0.67	0	0	0.24	0.1	0	0	0	0	0	0	0	0	0	0	0	1	0	0	0	0	0	0	0	0	0	0	0	0	0.33	0	0	1	0	0	0.8	0	0	0	0	0	0
b4_bin36	d__Bacteria;p__Pseudomonadota;c__Gammaproteobacteria;o__SZUA-229;f__SZUA-229;g__JABDQW01;s__	cbb	0.67	0.5	0	0.38	1	1	0	0	0.41	0.1	0	0	0	0	0	0	0	0	0	0	0	1	0	0	0	0	0	0	0	1	0	0	0	1	0	0	0	1	0	1	0.48	0	0	0	0	0	0
b10_bin52	d__Bacteria;p__Pseudomonadota;c__Gammaproteobacteria;o__Thiomicrospirales;f__Thiomicrospiraceae;g__Thiomicrorhabdus;s__	cbb	0.78	0.5	0.89	0.38	1	1	0	0	0.18	0.1	0	0	0	0	0	0	0	0	0	0	0	1	0	0	0	0	0	0	0	0	1	0	0	0	0	0	0	0	0	0	0.96	0	0	0	0	0	0
g1_bin45	d__Bacteria;p__Pseudomonadota;c__Gammaproteobacteria;o__UBA6429;f__UBA6429;g__JAHEIJ01;s__	cbb	0.44	0.5	0.56	0.62	1	0.5	0	0	0.18	0.1	0	0	0	0	0	0	0	0	0	0	0	1	0	0	0	0	0	0	0	1	0	1	1	1	0	0	0	0	0	0	0.8	0	0	0	0	0	0
b1_bin40	d__Bacteria;p__Pseudomonadota;c__Gammaproteobacteria;o__UBA6429;f__UBA6429;g__SZUA-24;s__	cbb	0.56	0.5	0	0.38	1	1	0	0	0.18	0.1	0	0	0	0	0	0	0	0	0	0	0	1	0	0	0	0	0	0	0	0	0	0	0	0	0	0	0	1	0	0	0.64	0	0	0	0	0	0
g11_bin63	d__Bacteria;p__Pseudomonadota;c__Gammaproteobacteria;o__UBA9214;f__UBA9214;g__UBA9214;s__	cbb	0.78	0.5	0	0.5	1	0.88	0	0	0.35	0.1	0	0	0	0	0	0	0	0	0	0	0	1	0	0	0	0	0	0	0	1	0	1	0	1	0	0	0	1	0	1	0.8	0	0	0	0	0	0
b6_bin40	d__Bacteria;p__Pseudomonadota;c__Gammaproteobacteria;o__XN24;f__XN24;g__JAHEFR01;s__	cbb	1	0.25	0	0.88	1	1	0	0.17	0.24	0.2	0	0	0	1	0	0	0	0	1	0	0	1	0	1	1	1	0	0	0	0	0	1	1	0	0	0	0	1	0	0	0.96	0	0	0	0	0	0
b9_bin16	d__Bacteria;p__Spirochaetota;c__Spirochaetia;o__SZUA-6;f__;g__;s__	WL	0.89	0.75	0	0.5	0	0	0	0.67	0.06	0	0	0	0	1	0	0	0	0	0	0	0	1	1	0	1	0	0	0	0	0	0	0	0	0	0.99	0	0	0	0	0	0	0	0	0	0	0	0
g11_bin27	d__Bacteria;p__Spirochaetota;c__UBA4802;o__UBA4802;f__JAKQUI01;g__;s__	WL	0.67	0	0	0.5	0	0	0	0.67	0.18	0.3	0	0	0	1	0	0	0	0	0	0	0	1	0	0	1	0	0	0	0	0	0	0	0	0	0	0	0	0	0	0	0	0	0	0	0	0	0
S11C1743	d__Bacteria;p__Spirochaetota;c__UBA4802;o__UBA4802;f__UBA5550;g__;s__	WL	0.78	0	0	0.38	0	0	0	0.67	0.12	0.3	0	0	0	0	0	0	0	0	0	0	0	1	0	0	0	0	0	0	0	0	0	0	0	0	0	0	0	0	0	0	0	0	0	0	0.33	0	0
[truncated: 120 more columns]

## Sheet: Table S7
Table S7. Carbohydrate-active enzymes (CAZymes) across different depth by dbCAN annotation.
	AA	CBM	CE	GH	GT	PL
B1	1691	1147	1598	7492	8394	407
B2	1601	1049	1510	6499	9068	286				AA	auxiliary activities
B3	1476	1031	1518	6286	8417	289				CBM	carbohydrate-binding modules
B4	1240	866	1224	5191	7373	255				CE	carbohydrate esterases
B5	1503	1065	1539	6323	8644	293				GH	glycosidases or glycosyl hydrolases
B6	1622	1465	2055	8781	12790	456				GT	glycosyltransferases
B7	1297	1335	1854	8737	12316	564				PL	polysaccharide lyases
B8	1061	1359	1782	8603	10893	583
B9	1263	1652	2265	10878	13699	822
B10	955	1106	1496	6576	10069	470
D1	1334	1015	1322	6109	6484	299
D2	1401	1268	1609	7890	8081	362
D3	1465	1176	1607	7425	8140	313
D4	861	895	1416	5433	5253	219
D5	1651	1722	2173	10395	11428	472
D6	1324	1392	1940	9461	11166	444
D7	1715	1865	2456	11849	13737	617
D8	1401	1582	2030	10642	10966	535
D9	1956	2244	2970	14930	16990	779
D10	1149	1737	1993	10625	11516	613
G1	1321	1131	1853	8128	9313	305
G2	1068	1091	1602	7230	8544	256
G3	1263	1152	1874	8047	9438	295
G4	1173	1150	1689	7433	9233	249
G5	1191	1328	1987	9093	11509	383
G6	1188	1385	1859	8366	11796	436
G7	1208	1527	1805	8930	12375	476
G8	1067	1406	1620	8463	11172	445
G9	1033	1514	1715	9183	12006	467
G10	1285	1969	2083	10849	14735	608
G11	1214	1783	2052	10494	14367	648

## Sheet: Table S8
Table S8. CAZys familly within different depth by dbCAN annotation.
	B1	B2	B3	B4	B5	B6	B7	B8	B9	B10	D1	D2	D3	D4	D5	D6	D7	D8	D9	D10	G1	G2	G3	G4	G5	G6	G7	G8	G9	G10	G11
AA1	0	0	0	0	0	0	0	0	0	0	0	0	0	0	0	0	0	0	0	0	0	0	0	0	0	0	1	0	0	1	0
AA1_1	0	0	2	2	0	1	0	0	0	0	0	1	0	0	0	0	0	1	0	0	0	0	1	2	1	2	0	0	0	0	2
AA1_2	13	20	13	15	13	21	15	18	19	15	8	13	10	5	7	8	9	11	16	9	11	9	10	7	13	22	11	11	18	6	7
AA1_3	147	156	146	118	131	143	102	82	92	82	122	123	119	63	105	113	131	102	150	84	89	70	89	75	78	25	59	68	82	56	48
AA10	2	3	2	2	4	1	38	1	41	32	0	0	0	0	0	0	0	0	0	0	2	0	1	0	1	36	0	0	1	1	0
AA12	47	54	47	47	52	60	38	33	41	32	39	35	39	12	41	41	55	52	74	47	42	30	32	29	33	19	19	30	33	16	7
AA15	0	0	0	0	0	0	0	0	0	0	0	0	0	0	0	0	0	0	0	0	0	0	0	0	1	0	0	0	0	0	0
AA2	116	103	90	69	100	88	76	56	61	66	85	85	108	99	105	99	116	84	134	71	90	66	86	74	81	88	65	64	56	70	73
AA3	78	78	69	57	77	108	66	63	101	56	64	89	86	41	151	81	118	91	152	67	74	55	75	62	73	36	60	57	63	63	72
AA3_1	5	8	11	5	6	9	8	8	13	5	6	10	11	3	14	8	18	14	16	10	6	8	6	6	11	11	7	8	8	5	5
AA3_2	167	189	138	121	145	147	94	67	86	74	136	138	140	70	141	121	138	108	156	97	122	84	108	101	78	156	50	84	67	75	49
AA3_3	228	177	186	124	169	113	43	30	40	43	211	174	179	126	168	92	125	81	86	34	123	92	91	80	70	159	42	92	30	29	31
AA3_4	0	0	1	0	1	0	0	0	1	1	0	1	1	0	0	2	3	2	4	3	0	0	0	1	0	1	0	0	0	0	0
AA4	174	171	133	135	159	234	241	225	259	164	118	138	174	97	256	218	323	233	389	246	189	185	210	204	244	264	356	180	225	431	415
AA5_1	4	1	2	1	3	2	1	0	1	0	0	0	0	0	0	1	2	1	5	1	0	1	0	0	0	0	0	1	0	0	0
AA5_2	10	12	9	11	8	6	2	3	3	3	1	3	7	1	5	3	5	6	12	4	3	4	5	5	4	3	2	9	3	2	3
AA6	191	150	132	126	158	173	174	150	151	138	136	140	154	147	157	134	176	167	194	147	134	123	133	143	150	166	207	123	150	199	207
AA7	509	479	495	407	477	516	399	325	354	244	408	451	437	197	501	403	496	448	568	329	436	341	416	384	353	200	329	340	297	331	295
CBM2	4	11	12	4	4	5	5	3	1	23	1	4	9	4	8	5	12	2	12	16	4	3	3	3	4	3	1	3	1	45	0
CBM3	1	2	0	0	0	0	0	0	0	2	1	1	1	1	3	0	3	2	7	3	1	3	3	1	1	1	0	0	0	6	0
CBM4	10	6	7	5	6	9	26	26	32	14	5	14	3	2	21	13	20	11	24	28	8	9	7	5	12	22	16	26	32	28	16
CBM5	0	2	0	0	0	0	0	0	1	1	0	0	0	0	0	0	0	0	0	2	0	0	0	0	0	0	0	0	1	1	1
CBM6	15	8	9	5	9	10	9	10	25	26	3	9	8	8	22	20	32	15	36	36	11	10	15	10	21	25	17	10	25	22	19
CBM8	1	2	0	0	0	1	1	3	3	1	1	2	2	2	6	6	8	5	13	18	6	4	3	3	6	2	4	3	3	4	7
CBM9	178	140	129	119	154	205	174	185	218	99	163	182	142	52	132	123	163	170	226	142	94	83	106	101	130	156	149	185	218	222	187
CBM10	0	1	0	0	0	0	0	0	0	0	0	0	0	0	0	0	0	0	0	0	0	0	0	0	0	0	0	0	0	0	0
CBM11	17	21	26	20	22	37	23	27	39	18	15	19	18	7	27	27	25	33	47	27	22	19	18	23	30	44	30	27	39	38	37
CBM12	0	0	0	0	0	0	0	0	0	0	0	0	0	0	0	1	1	1	2	2	0	0	0	0	0	0	0	0	0	1	2
CBM13	41	34	28	13	18	7	6	6	16	28	39	46	33	11	31	16	52	17	27	45	11	10	7	8	9	25	15	6	16	34	19
CBM14	1	2	2	1	0	0	0	0	1	0	0	0	0	0	0	0	0	0	0	0	0	0	0	0	0	0	0	0	1	0	0
CBM16	0	3	2	0	0	2	7	3	7	0	4	3	5	1	6	0	7	6	6	3	0	1	1	2	6	4	4	3	7	5	4
CBM20	2	2	3	0	1	1	1	2	0	3	0	4	0	2	3	4	9	7	6	6	5	2	2	2	2	7	2	2	0	5	5
CBM21	0	0	0	0	0	0	1	2	1	1	1	1	1	1	7	1	10	5	1	1	0	1	0	0	0	6	1	2	1	1	1
CBM22	3	1	3	2	2	2	2	2	2	1	3	3	2	1	5	2	6	7	5	8	5	2	2	2	2	5	3	2	2	5	3
CBM23	3	5	3	0	1	1	4	4	5	3	0	3	2	1	6	4	4	5	6	9	1	2	3	5	5	4	7	4	5	11	10
CBM25	0	0	0	0	0	0	0	0	0	2	0	0	0	0	0	0	1	0	1	0	0	0	0	0	0	0	0	0	0	2	0
CBM26	0	0	0	0	0	0	0	0	0	1	0	0	0	0	0	0	6	2	0	0	0	0	0	0	0	0	0	0	0	0	1
CBM30	0	1	0	0	0	0	1	0	0	0	0	0	1	0	0	0	0	0	0	0	0	0	0	0	0	0	0	0	0	0	0
CBM32	32	23	32	29	22	49	55	62	79	58	28	42	42	25	71	76	91	74	106	110	44	43	31	41	53	101	59	62	79	80	76
CBM34	0	1	0	0	3	0	8	12	9	8	3	4	5	3	15	11	9	11	13	9	10	13	6	13	22	8	19	12	9	33	34
CBM35	5	14	6	2	3	7	8	8	22	16	4	15	5	4	21	9	40	14	21	41	6	5	7	7	15	13	12	8	22	19	11
CBM35inCE17	0	0	0	0	0	0	0	0	0	0	0	0	0	0	0	0	0	0	1	0	0	1	0	0	0	0	0	0	0	1	1
CBM37	0	0	0	0	0	0	0	0	0	0	0	0	0	0	0	0	0	0	0	1	0	1	0	0	0	0	0	0	0	0	0
CBM38	12	6	6	6	7	14	28	30	33	9	11	14	14	8	19	11	14	20	24	17	0	5	2	2	3	3	20	30	33	20	31
CBM40	0	3	1	2	3	4	5	5	11	5	1	4	2	2	8	4	5	5	10	7	2	2	1	2	5	9	8	5	11	14	14
CBM41	16	20	17	19	17	28	17	18	21	11	15	17	19	14	31	29	39	29	52	28	18	24	32	28	25	15	13	18	21	16	17
CBM42	0	1	0	0	1	1	2	1	0	4	1	0	0	0	0	0	0	0	2	3	1	1	0	1	1	2	1	1	0	6	3
CBM44	112	130	119	129	159	234	212	206	238	179	115	118	131	147	234	178	223	183	253	191	122	123	138	123	153	135	260	206	238	318	314
CBM45	0	0	0	2	0	3	3	4	2	0	2	3	2	0	0	3	5	4	7	3	3	1	3	4	0	2	1	4	2	2	1
CBM46	0	0	0	0	0	0	0	1	0	0	0	0	0	0	0	1	1	0	2	0	0	1	0	0	0	0	0	1	0	0	0
CBM47	13	3	3	1	4	9	11	15	17	8	3	11	8	5	17	7	6	12	13	15	4	10	9	6	10	6	15	15	17	11	11
CBM48	157	122	128	94	127	123	85	82	75	69	149	153	168	96	147	117	151	134	157	109	168	144	159	137	125	169	107	82	75	78	81
CBM50	356	366	389	332	419	548	475	460	538	377	312	393	389	362	621	479	630	541	759	520	378	383	409	449	506	356	523	460	400	642	600
CBM51	17	14	10	8	8	13	17	23	31	15	15	21	15	10	23	15	21	22	29	23	3	12	3	6	10	15	24	23	31	32	27
CBM53	0	0	0	0	0	0	0	0	0	1	0	1	0	0	0	0	1	1	2	1	0	0	0	0	0	0	0	0	0	0	0
CBM54	0	1	0	0	0	0	0	2	0	0	0	0	0	0	0	0	0	5	0	0	2	0	0	0	0	0	0	2	0	0	0
CBM56	2	0	0	0	0	0	0	3	0	1	0	1	1	0	0	0	1	1	1	5	4	0	0	0	0	0	2	3	0	6	3
CBM57	23	17	18	16	21	27	31	32	50	27	20	22	19	5	19	10	21	24	27	24	10	5	12	9	11	21	25	32	50	39	38
CBM58	0	1	0	0	0	0	0	1	0	0	0	0	0	0	0	0	0	0	0	0	0	0	0	0	0	0	0	1	0	0	1
CBM60	0	0	0	0	0	0	0	0	3	4	0	0	1	1	2	0	3	0	1	5	2	0	0	0	1	2	9	0	3	12	13
CBM61	1	4	8	5	4	10	9	8	14	12	6	8	6	11	20	23	21	21	29	16	10	14	13	10	11	13	13	8	14	23	18
CBM62	17	10	7	7	5	0	0	0	2	1	14	15	8	0	0	2	6	2	2	3	1	3	2	0	0	14	2	0	2	0	0
CBM63	3	2	1	1	1	2	3	4	4	4	0	6	6	4	6	5	7	9	11	7	4	4	5	2	6	6	3	4	4	9	7
CBM64	0	0	0	0	0	0	0	0	11	5	0	0	1	0	0	0	1	0	4	22	0	0	0	0	2	2	0	0	11	2	0
CBM65	0	0	0	0	0	0	0	0	0	0	0	0	0	0	0	0	1	0	1	0	0	0	0	0	0	1	0	0	0	0	0
CBM66	13	7	9	4	8	15	16	17	21	12	12	13	7	3	22	25	16	13	33	27	6	8	7	9	10	17	24	23	21	35	35
CBM67	83	57	46	35	31	92	83	87	112	51	60	108	93	102	169	162	183	163	262	200	161	134	135	129	124	164	131	107	112	139	126
CBM69	5	2	4	2	3	3	3	2	2	4	5	4	2	0	0	1	2	0	1	0	4	3	5	6	5	5	4	2	2	2	5
CBM70	0	1	0	1	1	0	1	0	1	1	0	0	0	0	0	0	0	0	0	0	0	0	0	0	0	0	0	0	1	0	0
CBM71	1	2	1	1	0	1	1	1	0	0	2	2	3	0	0	1	0	2	1	1	0	0	1	0	0	0	0	1	0	0	0
CBM73	1	1	1	0	0	1	0	0	1	0	0	0	0	0	0	0	0	0	1	0	0	0	0	0	2	2	0	0	1	0	0
CBM74	0	0	0	0	0	0	0	0	0	0	0	0	0	0	0	0	1	0	0	0	0	0	0	0	0	0	0	0	0	0	0
CBM77	1	0	0	0	0	0	0	0	1	1	0	0	0	0	0	0	7	0	0	3	0	2	2	1	0	0	0	0	1	0	0
CBM85	1	0	1	1	1	1	2	2	3	0	1	2	2	0	0	1	0	4	0	0	0	0	0	0	0	0	3	2	3	5	4
CE1	500	487	459	363	503	593	500	484	619	360	454	509	498	548	697	574	687	617	915	564	695	610	684	634	699	458	537	500	634	636	625
CE2	4	5	5	1	4	6	2	2	7	9	2	5	8	2	14	7	18	7	15	11	9	8	9	5	8	8	1	4	5	6	1
CE3	29	33	34	28	26	49	54	37	59	53	10	29	32	16	51	76	80	45	87	43	47	41	54	54	51	41	4	29	80	43	32
CE4	329	321	335	268	325	489	472	478	547	402	253	324	326	267	431	428	566	443	688	436	328	303	365	303	426	346	32	329	303	502	508
CE5	2	2	3	2	1	0	0	0	0	0	0	0	0	0	1	1	1	0	0	0	8	5	6	6	1	0	443	2	6	0	0
CE6	5	3	5	4	7	5	7	6	11	10	4	6	6	2	11	6	16	7	13	13	11	7	7	4	11	9	8	5	4	12	12
CE7	32	24	29	14	25	42	37	49	68	23	34	50	46	55	77	58	69	68	93	73	36	30	46	36	44	46	36	32	36	59	47
CE8	26	13	15	5	10	6	1	6	11	22	25	27	23	25	36	17	54	23	29	40	23	17	15	19	22	27	11	26	19	18	24
CE9	58	64	64	46	58	104	103	99	133	76	46	54	54	67	123	82	101	96	139	81	67	59	75	74	104	98	85	58	74	110	113
CE11	259	201	214	180	203	202	161	146	180	176	191	199	192	150	167	157	214	176	193	161	183	148	183	158	173	156	162	259	158	158	153
CE12	40	13	18	14	13	5	4	6	7	13	33	30	22	12	25	18	42	19	19	32	28	30	18	12	21	12	20	40	12	12	19
CE13	23	14	21	17	19	17	11	10	12	4	26	32	29	4	34	17	35	18	24	10	18	18	30	20	16	13	12	23	20	19	23
CE14	243	300	288	264	318	492	453	410	548	306	206	292	316	225	421	448	505	435	650	439	332	283	335	328	369	468	398	243	328	446	439
CE15	29	20	14	9	14	30	39	44	53	25	23	37	40	35	64	39	49	53	83	67	44	21	32	21	29	16	45	51	21	46	45
CE16	18	9	13	9	11	12	9	3	8	17	13	14	15	8	17	9	16	19	17	21	23	21	15	15	13	13	6	18	15	7	5
CE17	1	1	1	0	2	2	1	2	2	0	2	1	0	0	4	3	3	4	5	2	0	1	0	0	0	0	5	1	0	9	6
CE18	0	0	0	0	0	1	0	0	0	0	0	0	0	0	0	0	0	0	0	0	1	0	0	0	0	0	0	0	0	0	0
GH1	84	100	90	92	95	173	129	154	167	108	85	103	108	43	171	171	222	162	267	171	111	121	114	115	158	148	143	173	171	204	189
GH10	39	25	26	16	15	37	50	57	64	26	28	51	39	32	76	59	76	63	103	74	50	41	39	36	59	106	53	37	59	91	65
GH100	24	14	20	17	18	17	21	14	20	10	25	35	37	11	33	27	37	22	43	24	16	18	18	22	16	14	18	17	27	12	14
GH101	0	0	0	0	0	0	0	0	0	0	0	0	1	0	0	0	0	0	1	0	0	0	0	0	0	0	0	0	0	0	0
GH102	85	91	81	58	76	72	68	51	77	94	57	62	64	62	56	44	80	66	77	75	60	59	54	44	56	46	58	72	44	52	56
GH103	270	212	218	184	207	166	122	89	79	133	206	172	177	178	186	136	198	141	182	140	185	159	194	169	141	151	132	166	136	105	92
GH104	1	0	1	0	0	0	0	1	2	0	0	0	2	0	0	0	2	0	0	0	1	1	1	1	5	4	0	0	0	0	0
GH105	64	35	39	20	36	37	28	39	56	48	53	60	56	71	78	71	99	85	112	83	65	49	55	56	63	56	40	37	71	56	56
GH106	82	23	24	16	25	49	74	71	113	49	74	113	111	52	152	144	213	163	216	184	126	108	124	108	111	106	88	49	144	86	110
GH107	1	1	0	0	1	0	1	1	1	2	1	0	0	0	0	0	1	0	2	0	1	0	0	0	0	0	1	0	0	1	1
GH108	20	14	17	12	10	13	24	15	22	21	14	5	8	2	8	4	10	8	10	14	7	4	6	7	11	9	5	13	4	8	8
GH109	130	115	96	92	125	254	394	416	511	150	140	233	173	76	239	250	280	332	439	302	170	120	128	128	185	145	268	254	250	294	297
GH110	0	0	0	4	4	4	2	0	0	0	2	2	1	0	0	0	0	2	0	0	0	2	1	2	0	0	0	4	0	0	0
GH11	1	1	0	0	0	0	0	0	1	5	0	0	0	0	2	1	2	0	3	5	2	0	0	0	3	3	10	0	1	13	9
GH110	12	4	7	0	0	0	0	0	1	4	0	0	0	0	2	4	3	0	2	2	4	0	0	0	2	2	2	0	4	2	2
GH112	1	1	0	1	0	0	1	2	4	6	2	3	0	0	1	3	2	1	4	2	3	1	1	2	2	2	6	0	3	8	4
GH113	36	29	34	24	34	64	56	39	66	24	27	35	37	5	45	49	48	37	68	43	23	25	25	25	35	26	40	64	49	63	61
GH114	3	8	6	7	6	22	32	26	36	35	12	22	18	18		25	44	32	56	68	20	21	20	21	16	15	37	22	25	47	48
GH115	10	3	6	7	7	6	4	6	11	13	11	11	10	4	15	17	30	20	23	27	16	8	12	8	17	21	12	6	17	15	13
GH116	14	15	11	10	11	52	48	58	77	24	17	28	18	23	50	40	56	58	80	44	20	19	25	27	25	18	52	52	40	69	70
GH117	8	5	9	5	7	11	15	18	18	9	11	13	6	4	22	21	23	13	33	20	15	8	8	7	13	11	12	11	21	15	12
GH119	0	0	0	0	0	0	0	0	0	1	0	0	0	0	0	0	1	0	0	0	0	0	0	0	0	0	0	0	0	0	0
GH12	0	2	0	0	1	0	2	1	2	5	1	1	1	2	2	2	10	1	4	3	2	1	1	0	2	2	4	0	2	10	4
GH120	4	1	2	0	2	7	17	22	20	5	1	8	4	0	9	8	15	10	15	12	4	4	5	5	2	3	8	7	8	10	9
GH121	0	0	0	0	0	0	0	0	0	0	0	0	0	0	0	0	0	0	0	1	0	0	0	0	0	0	0	0	0	0	0
GH123	9	6	5	6	6	22	43	32	42	9	7	13	11	2	21	25	21	33	37	28	7	3	1	3	1	1	21	22	25	32	33
GH125	3	3	4	2	4	5	6	8	8	4	4	6	5	5	8	5	8	15	12	13	8	5	3	2	13	8	1	5	5	4	6
GH126	0	0	0	0	0	0	0	0	0	1	0	0	0	0	0	0	0	0	0	0	0	1	0	0	0	0	0	0	0	1	1
GH127	9	6	6	6	10	12	20	23	34	15	13	10	16	18	17	16	24	23	31	27	15	11	17	17	20	19	25	12	16	32	35
GH128	22	11	8	8	10	5	2	2	4	3	11	10	8	0	4	5	7	3	7	12	10	5	5	6	11	10	2	5	5	6	6
GH129	3	1	1	3	0	10	25	24	34	7	3	7	3	4	32	7	5	21	29	23	1	0	1	0	0	0	15	10	7	18	17
GH13	19	23	21	16	27	38	47	39	39	22	13	22	22	6	45	37	46	30	56	47	27	24	32	29	38	37	55	38	37	55	69
GH130	90	79	93	75	73	162	219	226	269	146	80	106	99	84	217	160	225	202	276	213	106	105	116	121	162	221	160	162	160	161	197
GH13_1	0	0	0	0	0	0	0	0	0	0	0	1	0	0	0	0	0	0	2	0	2	0	1	1	1	1	0	0	0	1	0
GH13_10	7	4	8	4	9	12	11	7	10	4	3	9	7	1	5	5	9	11	14	16	13	12	5	9	9	9	14	12	5	15	13
GH13_11	30	23	30	21	27	27	18	14	7	5	21	26	33	4	29	22	24	23	25	27	36	34	22	30	22	20	25	27	22	25	24
GH13_12	3	0	0	0	1	1	1	0	1	0	2	0	2	0	0	1	1	2	1	0	0	1	0	0	1	2	0	1	1	2	1
GH13_13	3	5	4	6	3	1	3	4	9	3	2	1	4	3	3	3	3	7	6	7	3	3	1	4	2	1	5	1	3	4	2
GH13_14	9	7	7	10	9	18	12	4	14	10	12	12	13	3	17	9	17	18	12	9	21	15	20	17	18	12	13	18	9	16	10
GH13_16	9	9	8	6	6	12	8	8	3	2	5	13	8	8	8	5	13	12	11	9	7	6	10	8	5	7	7	12	5	10	11
GH13_17	0	0	0	0	0	1	0	0	0	0	0	0	0	0	0	0	0	0	0	0	0	0	0	0	0	0	0	1	0	0	0
GH13_18	35	41	28	27	33	36	22	24	32	46	39	31	41	12	36	37	47	33	55	42	45	44	51	43	43	41	32	36	37	35	27
GH13_19	2	2	2	0	3	1	0	1	1	0	2	4	1	0	5	2	3	1	2	3	2	2	2	1	0	2	0	1	2	0	0
GH13_2	3	0	4	1	3	3	0	3	0	2	5	5	5	2	2	2	2	4	2	2	4	3	5	1	5	3	3	3	2	4	5
GH13_20	2	3	2	2	2	4	1	4	3	0	3	0	3	0	1	3	3	4	6	3	2	6	3	1	5	6	6	4	3	1	3
GH13_21	0	0	0	0	0	2	1	0	2	2	2	1	1	0	0	1	0	3	2	0	0	2	0	3	2	0	1	2	1	1	2
GH13_23	2	2	0	0	2	2	2	1	1	0	3	2	2	0	1	3	2	1	2	4	3	0	3	3	1	2	0	2	3	3	0
GH13_24	0	0	0	0	0	0	0	0	0	0	0	0	0	0	0	0	0	0	1	0	0	0	0	0	0	0	0	0	0	0	0
GH13_25	14	18	17	15	17	28	34	39	40	31	12	14	16	1	32	27	28	32	42	27	24	33	23	33	50	49	54	28	27	62	72
GH13_26	25	23	24	15	27	35	51	30	52	32	26	35	40	19	18	31	50	46	56	41	63	45	43	48	46	56	70	35	31	57	51
GH13_28	0	0	0	0	0	0	0	0	1	0	0	0	0	0	0	0	0	0	2	0	0	0	0	0	0	0	0	0	0	0	0
GH13_29	0	0	0	0	0	0	0	0	0	0	0	1	0	0	0	0	0	0	0	0	0	0	0	0	1	0	0	0	0	0	0
GH133	28	39	26	32	28	44	56	44	55	47	20	36	43	8	55	54	74	52	70	74	49	39	44	40	47	73	55	44	54	56	57
GH13_3	38	43	40	28	31	68	58	57	68	59	28	41	48	42	67	55	76	57	71	62	50	54	59	73	65	56	94	68	55	96	84
GH13_30	2	2	1	2	0	1	2	1	2	1	1	1	0	0	0	0	2	0	1	0	3	0	2	0	1	1	2	1	0	3	0
GH13_31	0	0	0	0	0	0	0	0	1	0	0	0	1	0	0	1	2	1	3	0	1	0	1	2	0	0	0	0	1	1	1
GH13_32	10	6	10	7	9	11	2	3	0	1	8	7	5	2	3	4	2	9	7	7	1	2	2	3	2	6	1	11	4	0	0
GH13_33	0	1	0	0	0	1	0	0	0	0	0	0	0	0	1	1	0	1	4	0	1	2	4	2	7	4	7	1	1	7	3
GH13_35	1	4	1	1	2	2	3	1	2	0	1	2	3	0	3	0	4	1	4	0	1	0	3	0	3	3	2	2	0	2	2
GH13_36	15	15	15	16	21	16	12	14	18	5	11	15	20	14	19	15	21	23	27	22	15	17	15	14	17	16	24	16	15	22	21
GH13_37	2	0	3	1	3	3	2	0	1	1	1	2	2	0	3	1	2	0	2	2	3	3	4	3	3	4	0	3	1	1	1
GH13_38	16	8	12	11	7	11	5	1	1	3	11	9	6	0	10	7	8	10	7	12	8	10	9	10	6	9	7	11	7	9	6
GH13_39	15	16	13	9	18	21	30	30	15	15	17	17	18	9	5	35	27	30	35	35	24	31	24	32	46	41	24	21	35	42	49
GH13_4	253	257	258	203	234	251	238	210	231	233	193	238	242	187	18	306	368	273	397	289	255	256	276	233	290	321	241	251	306	266	220
GH13_40	24	12	15	11	15	15	18	14	13	14	12	14	18	5	16	21	19	19	27	13	10	16	17	18	20	17	11	15	21	15	13
GH13_41	95	84	70	75	105	120	86	94	129	84	74	101	107	53	116	130	165	120	202	126	150	133	157	123	161	154	137	120	130	199	184
GH13_42	2	3	2	2	1	2	3	3	2	1	2	1	0	1	2	2	4	2	3	1	2	2	3	2	2	2	2	2	2	2	1
GH135	1	0	0	0	0	0	1	0	0	1	0	0	0	0	0	0	0	0	1	2	0	1	1	1	1	1	1	0	0	2	3
GH13_5	16	10	14	12	10	15	12	14	14	8	11	11	10	11	14	13	18	12	14	18	13	15	13	13	22	12	14	15	13	19	12
GH136	25	18	17	13	19	23	33	24	39	16	18	21	18	1	23	28	24	37	44	34	9	11	5	6	8	32	12	23	28	17	10
GH13_6	38	39	37	25	39	45	26	37	39	28	26	43	32	27	45	47	72	42	68	41	44	42	44	43	63	41	43	45	47	54	59
GH137	14	8	9	8	6	17	21	25	35	15	7	9	11	6	20	18	27	23	30	20	15	10	11	14	18	20	21	17	18	21	20
GH13_7	13	8	9	6	11	9	11	10	21	24	7	13	14	5	7	16	28	18	29	30	14	11	18	18	29	7	16	9	16	20	19
GH138	18	5	5	7	3	9	19	22	26	7	10	6	5	0	7	12	15	6	19	18	10	4	7	3	1	10	13	9	12	9	14
GH13_8	4	2	0	2	1	1	2	4	4	7	1	1	1	0	1	4	7	3	8	3	6	6	2	5	4	5	6	1	4	3	4
GH139	8	1	2	0	1	5	4	7	7	1	4	8	1	1	2	5	12	7	9	8	4	4	3	7	5	3	9	5	5	12	14
GH13_9	490	458	471	395	454	537	462	419	468	340	405	474	449	400	321	517	655	545	773	470	599	557	596	552	640	564	555	537	517	547	550
GH14	0	0	0	0	0	0	1	1	0	4	0	1	0	0	0	0	0	0	0	2	0	0	1	0	0	0	0	0	0	1	1
GH140	16	6	12	9	10	26	46	46	68	25	16	32	23	7	24	51	57	55	93	59	48	29	42	31	25	23	46	26	51	47	49
GH141	21	5	2	4	3	23	49	52	75	23	21	38	18	2	19	27	37	41	54	57	8	11	15	14	13	12	45	23	27	66	62
GH142	13	4	3	4	7	16	18	21	30	11	12	13	9	0	21	8	13	18	26	15	3	7	5	3	6	4	11	16	8	15	15
GH143	6	3	3	0	4	11	5	2	8	7	3	7	6	0	11	6	15	5	17	14	4	2	3	4	3	9	3	11	6	3	3
GH144	8	0	7	2	1	4	13	21	14	10	3	13	10	3	12	12	17	18	21	17	19	9	18	21	46	46	12	4	12	19	33
GH145	18	9	6	6	5	10	26	25	32	13	9	20	10	3	31	18	17	14	20	16	8	13	7	7	7	20	15	10	18	14	11
GH146	73	44	40	39	40	85	113	132	168	68	74	94	76	97	186	110	143	161	196	162	80	61	56	56	104	79	119	85	110	185	159
GH147	4	4	1	1	3	7	3	1	1	1	5	8	6	0	6	9	10	14	17	9	11	8	11	10	13	10	6	7	9	7	8
GH148	7	7	5	4	3	6	18	26	36	5	8	16	9	1	17	10	16	21	24	23	8	9	4	4	6	13	26	6	10	28	24
GH149	87	71	77	56	74	76	30	25	35	19	60	65	48	0	29	26	36	42	55	30	42	41	52	37	52	56	24	76	26	32	35
GH15	150	140	150	106	155	183	151	120	138	71	108	128	131	131	159	145	194	155	254	143	168	136	159	140	131		140	183	145	157	156
GH150	0	0	0	0	0	0	0	0	0	0	0	1	0	0	0	0	0	0	1	0	0	0	1	0	0	134	0	0	0	0	0
GH151	8	3	2	0	2	7	15	12	26	8	3	6	3	2	16	11	15	19	34	14	7	4	6	4	6	15	12	7	11	16	17
GH152	3	7	3	2	4	1	1	0	1	0	0	0	0	0	2	0	0	0	0	0	0	1	1	1	2	3	1	1	0	2	2
GH153	23	17	21	16	13	18	12	9	8	13	13	16	15	8	17	5	12	10	12	13	7	11	14	10	10	9	17	18	5	14	13
GH154	10	4	11	4	4	4	4	3	7	10	6	5	7	0	4	7	12	2	14	6	6	4	6	5	11	6	4	4	7	3	6
GH156	1	0	0	1	1	3	2	3	6	0	0	2	3	1	3	6	9	2	11	4	2	0	2	1	1	1	12	3	6	10	9
GH157	4	4	5	5	6	3	2	1	3	2	1	2	2	0	2	3	1	3	3	4	3	2	1	3	3	3	3	3	3	0	2
GH158	54	46	48	42	57	40	13	11	18	26	45	51	37	4	39	25	30	22	42	29	28	28	38	32	28	32	20	40	25	21	15
GH159	6	3	1	2	1	2	1	5	5	4	3	5	2	1	2	4	4	4	6	5	6	8	3	6	2	2	4	2	4	4	3
GH16	0	0	0	1	0	2	0	0	0	0	0	0	0	0	0	0	0	1	0	0	0	0	0	0	0	3	0	2	0	1	0
GH160	0	2	1	1	1	5	10	10	13	8	0	5	2	2	9	6	10	3	8	7	2	2	0	0	1	1	2	5	6	5	10
GH161	10	16	17	14	25	33	39	34	40	24	10	18	14	0	37	22	28	24	42	26	18	17	17	21	30	39	39	33	22	49	45
GH16_1	0	0	0	0	0	0	0	1	0	0	0	0	0	0	0	0	0	0	0	0	0	0	0	0	0	0	0	0	0	0	0
GH16_14	1	0	0	1	1	3	2	1	2	0	0	3	0	0	0	0	0	0	1	3	3	0	1	1	0	0	0	3	0	2	1
GH16_17	0	0	0	0	0	0	0	0	0	0	0	0	0	0	0	0	0	0	1	0	0	0	0	0	0	0	0	0	0	0	0
GH16_21	0	0	0	3	0	4	1	1	2	2	1	3	5	0	4	5	5	1	3	1	4	3	3	2	6	4	2	4	5	1	1
GH16_23	1	0	0	0	0	1	0	0	0	0	0	0	0	0	0	0	0	0	0	0	0	0	0	0	0	0	0	1	0	1	0
GH16_24	3	4	4	0	0	0	0	1	0	0	1	4	0	0	3	2	4	3	6	2	3	2	4	4	3	6	1	0	2	0	0
GH16_25	1	0	0	0	0	0	0	0	0	3	4	3	6	1	6	6	4	2	5	5	3	4	4	3	3	2	2	0	6	2	2
GH16_26	0	0	0	0	0	0	0	2	1	0	2	1	0	0	0	0	0	0	1	0	0	0	0	1	0	0	0	0	0	0	0
GH16_27	3	1	1	1	1	0	0	0	0	0	1	1	3	0	0	0	0	3	0	0	2	1	1	1	1	0	1	0	0	1	0
GH163	10	7	6	4	4	24	38	39	51	19	11	30	21	8	29	27	30	42	38	37	8	9	11	7	15	21	63	24	27	74	76
GH16_3	20	19	19	20	24	25	19	11	9	9	16	27	23	3	17	20	21	18	22	14	20	19	30	20	16	16	11	25	20	12	12
GH164	2	0	0	0	1	4	5	5	5	1	2	2	3	2	6	11	8	7	17	8	1	2	9	3	3	3	4	4	11	7	6
GH16_4	0	0	0	0	0	0	0	0	0	0	0	0	0	0	0	0	0	1	0	0	0	0	0	0	0	0	1	0	0	0	0
GH165	13	15	4	7	8	32	50	44	62	15	12	17	14	0	44	40	31	49	91	33	10	10	0	3	6	4	46	32	40	46	51
GH16_5	24	23	27	17	19	30	16	10	18	6	19	20	18	10	39	22	21	22	27	17	22	21	31	20	29	25	16	30	22	21	15
GH166	3	5	3	2	5	6	6	9	13	22	3	5	6	3	6	2	9	4	9	14	1	2	2	4	6	9	7	6	2	10	7
GH16_6	27	22	25	16	29	33	13	12	15	12	14	21	19	3	29	23	15	8	18	9	16	15	21	13	21	17	19	33	23	23	25
GH167	6	1	2	0	20	1	2	5	2	2	5	6	5	3	11	6	9	3	5	3	0	0	0	2	4	3	3	1	6	5	2
GH16_7	18	18	15	15	3	21	17	16	22	8	12	20	10	6	17	13	14	13	21	12	7	8	12	10	7	11	12	21	13	13	13
GH168	5	1	0	2	49	4	8	8	9	1	2	4	2	0	48	4	1	4	4	6	1	2	4	0	3	3	4	4	4	5	9
GH16_8	47	35	53	33	42	42	20	22	29	17	42	30	30	8	41	24	38	31	43	24	30	29	38	34	38	42	20	42	24	18	19
GH16_9	54	45	42	35	24	59	35	40	46	21	35	45	36	12	22	42	42	45	66	46	39	35	32	43	49	36	52	59	42	52	55
GH17	41	20	32	18	0	17	12	10	14	9	22	18	13	4	0	11	19	13	13	16	16	17	25	23	23	22	12	17	11	17	13
GH18	43	26	31	27	24	41	39	44	43	26	26	34	26	21	41	41	65	41	69	39	45	31	34	30	47	27	27	41	41	52	47
GH19	5	1	4	3	3	4	5	3	5	13	3	1	5	3	6	4	6	5	6	4	6	5	6	3	2	3	2	4	4	7	9
GH2	237	171	147	118	145	220	231	251	359	188	155	222	205	148	359	311	426	363	526	402	233	164	222	172	240	212	256	220	311	338	374
GH20	58	50	58	43	55	90	87	88	134	78	41	67	79	80	184	111	106	135	177	124	84	59	64	58	112	132	76	90	111	116	123
GH23	907	794	841	704	845	878	719	636	762	709	660	745	772	628	961	672	882	837	950	776	741	688	787	723	784	697	671	878	672	662	581
GH24	18	11	13	9	6	14	36	29	44	30	13	13	9	6	37	10	11	6	9	22	8	6	3	3	27	30	5	14	10	3	9
GH25	26	48	37	31	42	66	64	71	106	42	38	51	62	79	66	90	89	76	138	80	49	43	45	39	60	84	49	66	90	78	87
GH26	23	21	23	15	20	24	23	34	24	25	16	30	30	33	42	51	56	43	71	50	23	25	29	20	28	29	21	24	51	34	36
GH27	21	10	8	11	9	21	14	14	24	19	10	20	17	11	14	21	29	28	35	29	18	13	10	12	21	18	16	21	21	19	20
GH28	90	28	40	23	29	44	58	79	89	47	47	59	46	31	59	82	111	89	133	103	71	47	52	44	61	76	53	44	82	58	60
GH29	108	78	59	60	83	194	203	220	306	95	101	183	155	181	231	213	227	202	301	188	119	100	124	87	135	154	138	194	213	169	188
GH3	515	516	467	400	480	582	463	496	597	421	464	628	606	502	741	747	912	789	1069	799	659	607	657	618	698	231	565	582	622	709	660
GH30	3	3	5	1	4	7	6	6	11	2	5	9	6	1	8	15	19	16	30	14	16	9	13	14	5	9	8	7	15	8	6
GH30_1	2	2	2	1	2	3	0	1	0	0	2	1	0	1	0	0	1	0	0	0	0	0	0	0	0	0	0	3	0	0	0
GH30_2	1	0	0	0	0	0	0	0	0	0	1	3	0	1	2	1	0	0	0	1	2	2	1	1	0	0	0	0	1	0	0
GH30_3	10	5	5	2	2	4	2	3	1	5	6	2	6	1	5	2	7	4	8	6	3	4	5	8	5	7	2	4	2	9	5
GH30_4	0	0	0	0	0	0	0	1	2	0	0	0	1	0	0	2	0	1	2	2	0	1	2	0	0	0	0	0	2	1	0
GH30_5	5	0	1	2	1	2	1	2	2	2	6	5	4	1	1	4	5	4	2	2	2	0	3	1	3	3	2	2	4	0	0
GH30_6	1	0	0	0	0	0	1	0	0	1	0	0	0	0	0	0	0	0	0	1	1	1	0	0	0	0	2	0	0	0	0
GH30_7	1	0	1	2	1	1	0	1	2	3	1	1	2	2	3	3	5	3	10	7	1	2	3	3	3	2	1	1	3	1	1
GH30_8	9	4	4	4	2	4	11	11	18	12	8	7	8	3	25	8	25	14	21	25	10	8	8	12	16	15	19	4	8	20	14
GH30_9	39	27	34	26	23	17	15	16	21	19	31	32	23	27	39	19	25	28	31	25	32	23	30	28	30	23	17	17	19	15	22
GH31	80	87	87	62	79	119	129	124	183	118	68	98	104	54	173	148	160	209	257	196	128	117	144	136	183	165	156	119	148	243	246
GH32	33	38	27	23	26	42	50	60	66	37	32	38	37	22	56	58	61	56	90	61	34	34	43	34	25	45	43	42	58	51	49
GH33	41	41	34	21	27	59	97	90	132	43	30	43	34	16	99	77	75	90	121	75	37	37	33	35	47	32	81	59	77	86	107
GH35	16	10	9	7	7	9	8	15	17	3	18	24	18	7	15	26	29	28	50	33	37	26	27	32	43	18	27	9	26	38	39
GH36	13	22	22	19	22	38	46	58	58	28	11	26	25	34	74	54	54	62	91	59	35	34	33	30	39	31	39	38	54	46	53
GH37	17	18	17	13	14	18	26	24	31	18	19	19	18	19	56	19	31	28	31	22	16	9	15	10	10	15	23	18	19	26	24
GH38	32	30	24	31	35	97	124	128	168	69	29	60	46	28	138	108	125	144	212	126	67	76	63	79	93	156	143	97	108	205	223
GH39	78	97	83	85	97	214	236	204	302	140	71	88	112	119	206	209	247	238	385	254	117	142	143	163	186	195	309	214	209	440	387
GH4	59	71	71	76	100	214	247	253	331	150	47	82	91	83	289	248	208	251	381	251	97	129	132	126	164	167	230	214	248	326	292
GH42	41	48	46	31	33	52	54	68	78	49	37	46	55	29	59	71	90	85	116	88	51	38	37	39	53	44	58	52	71	67	66
GH43	3	2	1	2	3	5	6	6	10	3	5	2	4	0	3	3	3	8	7	6	3	3	3	2	4	3	2	5	3	3	3
GH43_10	2	0	1	2	0	0	0	2	2	1	2	1	3	0	3	1	0	2	6	1	1	1	1	2	1	2	0	0	1	0	0
GH43_11	1	0	0	0	0	1	0	0	0	0	0	0	0	0	0	0	0	1	0	0	0	0	0	0	0	0	0	1	0	0	0
GH43_12	0	0	0	0	0	1	0	0	0	0	0	1	0	0	0	1	1	0	0	0	0	0	1	0	0	0	0	1	1	1	0
GH43_13	0	0	0	0	0	0	0	0	0	0	0	1	0	0	0	0	2	0	0	0	0	0	0	0	0	0	0	0	0	0	0
GH43_14	0	1	1	0	0	2	0	0	0	0	0	2	1	0	3	1	4	3	0	0	1	1	1	2	0	0	1	2	1	0	1
GH43_15	0	0	0	0	0	0	0	0	0	0	0	1	0	0	0	0	0	1	0	0	0	0	1	0	0	0	0	0	0	1	1
GH43_16	0	0	0	0	1	0	0	0	0	0	0	0	0	0	0	0	0	0	0	0	0	0	0	0	0	0	0	0	0	0	0
GH43_17	8	1	1	0	3	0	0	1	1	2	2	3	2	0	6	5	5	3	3	2	4	0	0	0	1	2	0	0	5	1	0
GH43_18	5	0	2	0	2	2	1	1	2	1	4	1	1	0	2	2	4	2	1	2	5	2	6	4	3	3	2	2	2	1	3
GH43_19	0	0	0	0	0	0	0	0	1	0	1	2	4	0	2	1	4	3	1	1	0	1	2	0	0	0	0	0	1	0	0
GH43_2	1	0	0	1	0	0	0	0	0	0	0	1	0	0	0	0	2	0	1	0	0	0	1	0	1	2	2	0	0	1	0
GH43_20	0	0	0	0	1	0	0	0	0	0	1	1	0	0	0	0	0	0	2	0	0	0	0	0	1	0	0	0	0	0	0
GH43_22	3	0	0	0	2	1	1	0	1	2	2	1	3	2	0	0	1	2	2	3	1	2	0	0	0	0	1	1	0	0	0
GH43_23	0	0	0	0	0	0	0	0	0	0	0	2	2	0	2	1	1	0	1	0	0	0	0	0	0	0	0	0	1	0	0
GH43_24	5	2	0	1	1	1	1	2	0	0	1	2	1	0	3	2	4	1	2	0	0	0	1	3	0	0	0	1	2	1	1
GH43_26	2	0	4	0	0	1	1	1	0	1	3	3	2	0	1	1	3	1	1	0	0	2	0	1	0	0	1	1	1	0	1
GH43_27	2	2	3	1	1	0	0	0	0	1	2	4	2	2	3	4	1	2	7	5	1	1	0	1	2	2	1	0	4	1	0
GH43_28	1	1	1	2	0	2	1	1	2	0	1	1	1	0	0	4	2	2	1	1	5	2	3	6	3	3	1	2	4	0	2
GH43_29	0	0	0	1	0	0	0	0	1	0	0	1	0	0	0	0	0	0	0	0	1	0	0	0	0	0	0	0	0	0	0
GH43_3	40	24	19	13	18	16	15	14	17	20	27	37	30	10	35	25	46	32	52	45	26	17	11	11	15	15	17	16	25	14	14
GH43_30	0	0	0	0	0	0	1	0	0	0	0	0	0	0	0	0	0	0	0	0	1	0	0	0	0	0	0	0	0	0	1
GH43_31	1	0	0	0	0	1	0	3	0	0	0	1	1	0	0	3	1	0	2	0	2	1	1	1	1	3	1	1	3	0	1
GH43_32	0	0	0	0	0	0	0	1	0	0	0	0	0	0	0	0	0	1	0	0	0	1	0	1	0	0	0	0	0	0	0
GH43_33	1	0	0	0	0	0	0	0	0	0	0	0	0	1	0	0	1	40	0	0	0	0	0	1	0	0	0	0	0	0	0
GH43_34	56	24	22	21	17	11	10	18	18	13	48	37	33	9	46	34	46	0	45	36	26	19	20	14	20	18	12	11	34	23	21
GH43_35	1	1	1	0	0	0	0	1	1	2	2	1	1	1	2	2	7	0	0	1	2	2	3	3	5	6	1	0	2	2	0
GH43_36	2	0	2	2	2	0	3	2	6	1	1	1	2	1	3	4	0	4	2	3	1	0	1	5	5	7	2	0	4	3	2
GH43_37	4	1	1	1	1	3	4	8	5	3	8	3	6	0	5	5	10	3	4	7	4	3	1	1	2	9	4	3	5	1	4
GH43_4	4	1	0	0	1	0	0	0	0	1	2	0	0	0	0	0	1	2	2	1	0	1	0	0	0	0	1	0	0	0	0
GH43_5	6	3	3	1	0	0	1	0	0	3	2	1	2	1	5	3	7	2	3	4	1	1	0	0	3	6	2	0	3	0	1
GH43_6	6	3	4	2	3	0	1	0	0	1	10	9	4	5	9	4	4	1	5	1	5	1	2	2	3	3	9	0	4	1	1
GH43_7	5	5	6	0	4	2	3	4	3	2	7	13	12	4	11	7	12	15	6	11	6	3	2	9	9	0	0	2	7	6	6
GH43_8	19	10	14	4	13	1	2	6	1	7	19	17	8	5	12	17	17	8	8	13	3	6	2	1	6	7	2	1	17	2	6
GH43_9	144	72	82	50	72	43	25	36	48	52	119	117	107	106	164	106	140	94	135	99	92	58	67	70	80	88	45	43	106	73	63
GH44	2	5	0	0	1	1	4	5	5	6	2	6	5	0	8	7	13	10	12	16	8	6	7	2	13	16	5	1	7	14	10
GH45	0	4	0	0	0	0	0	0	0	3	0	0	1	0	3	0	4	0	1	0	0	0	0	0	0	0	0	0	0	3	0
GH46	1	0	2	2	1	1	1	1	0	1	2	2	0	4	2	2	3	1	1	6	2	2	1	1	2	6	0	1	2	2	3
GH47	2	2	2	3	3	5	8	7	14	4	6	8	7	2	5	6	10	16	22	9	4	3	6	3	4	4	1	5	6	3	0
GH48	0	0	2	0	1	0	0	0	1	0	0	0	0	0	6	0	6	0	3	2	0	1	2	0	1	0	1	0	0	4	0
GH49	2	0	0	0	0	0	1	0	0	1	0	0	1	0	0	0	0	0	1	0	1	1	0	0	0	0	0	0	0	1	1
GH5	19	24	20	19	25	42	48	57	68	36	10	22	22	21	76	37	58	40	56	54	25	31	36	37	35	64	63	42	37	77	67
GH50	11	11	8	9	6	27	30	26	45	9	4	13	15	3	46	22	23	33	43	33	15	12	11	11	15	14	27	27	22	29	23
GH51	80	66	46	39	48	65	69	75	106	52	89	98	74	103	133	112	132	127	170	124	86	59	64	53	88	85	80	65	112	113	110
GH5_1	0	1	0	0	2	1	1	0	0	1	0	0	0	0	2	3	0	1	2	0	1	0	0	2	0	0	1	1	3	1	0
GH5_10	0	0	0	0	0	0	2	0	1	2	0	0	1	1	4	3	0	1	1	4	3	1	1	2	1	2	1	0	3	1	0
GH5_12	1	5	3	4	5	9	18	14	16	5	2	5	5	2	5	9	10	5	14	10	2	5	5	11	15	14	16	9	9	21	19
GH5_13	4	1	0	1	0	3	1	1	1	3	2	1	0	0	2	6	3	2	2	2	0	0	2	1	0	0	1	3	6	3	2
GH5_17	2	2	0	0	0	0	1	2	3	2	3	1	0	0	2	1	6	2	9	9	1	0	0	0	3	4	0	0	1	2	1
GH5_18	1	0	1	2	0	1	0	0	0	0	0	0	1	0	1	1	1	0	0	0	1	1	1	0	1	3	0	1	1	0	0
GH5_19	5	8	11	8	12	16	13	13	20	11	10	11	9	7	19	15	16	16	20	14	9	7	7	8	8	16	8	16	15	13	17
GH52	0	0	0	0	0	0	0	1	1	0	0	0	0	0	0	0	0	0	1	1	0	0	0	0	0	0	0	0	0	0	0
GH5_2	2	3	1	2	2	3	7	8	9	8	2	1	2	3	7	2	13	10	12	10	6	2	5	6	3	4	5	3	2	16	8
GH5_20	0	0	0	0	0	0	0	0	0	2	0	0	0	0	0	0	0	0	0	0	0	0	0	0	0	0	0	0	0	0	0
GH5_22	0	0	0	0	0	1	0	1	0	1	1	0	0	0	0	0	2	0	1	0	1	0	0	0	1	1	0	1	0	1	0
GH5_24	1	0	0	0	3	0	0	0	0	1	0	1	2	0	2	1	1	2	1	0	1	1	0	1	0	0	0	0	1	0	0
GH5_25	0	0	2	0	0	0	2	0	2	3	0	0	1	0	0	2	2	2	1	1	1	0	0	1	0	0	1	0	2	4	2
GH5_26	3	2	1	2	1	1	0	0	2	0	1	1	1	0	0	3	4	2	1	2	2	2	1	1	7	6	0	1	3	3	1
GH5_27	2	1	3	2	1	3	6	7	10	5	0	3	5	3	5	7	2	3	10	7	2	5	4	2	9	10	15	3	7	21	24
GH5_28	0	2	0	1	0	5	8	4	7	1	0	1	2	3	3	2	7	7	6	8	1	4	3	2	2	7	8	5	2	17	15
GH5_29	0	2	0	0	1	3	2	4	3	0	1	3	2	1	2	3	5	6	5	0	1	1	2	1	1	3	3	3	3	4	4
GH53	16	17	20	9	16	20	21	30	23	27	19	31	27	42	64	51	58	47	67	62	25	23	29	24	39	19	33	20	51	44	45
GH5_34	0	0	0	0	0	0	0	0	0	1	0	0	0	0	0	0	0	0	0	1	0	0	0	0	0	0	0	0	0	1	0
GH5_35	3	0	3	2	1	1	1	1	3	3	2	1	1	1	2	1	5	3	4	9	1	1	0	0	2	3	4	1	1	7	6
GH5_36	2	0	0	0	3	2	2	0	2	2	0	2	2	0	3	3	3	2	4	1	0	1	1	0	3	2	1	2	3	0	2
GH5_37	0	0	0	0	0	0	0	0	0	1	0	0	0	0	0	0	1	3	1	1	0	0	0	1	0	0	0	0	0	0	0
GH5_38	0	0	0	0	0	0	0	0	0	0	0	2	0	0	3	1	2	0	3	1	2	1	1	2	0	0	1	0	1	0	0
GH5_39	1	0	1	1	2	1	1	1	0	0	0	1	0	0	1	3	2	0	1	2	0	1	0	0	0	0	1	1	3	2	2
GH54	0	0	0	0	1	0	0	1	0	1	1	1	2	3	1	1	2	1	1	1	4	2	1	1	3	6	2	0	1	5	3
GH5_4	3	5	1	0	1	0	0	5	3	3	1	3	1	0	6	6	8	4	8	7	2	3	2	2	8	7	4	0	6	4	3
GH5_40	0	0	0	0	0	0	0	1	1	1	1	0	1	0	0	0	1	1	0	3	2	0	0	1	1	2	1	0	0	1	3
GH5_41	0	0	2	0	0	0	0	0	0	0	1	0	1	0	0	0	0	0	0	0	0	2	0	0	0	0	0	0	0	0	0
GH5_42	4	5	3	2	3	4	12	7	12	8	1	4	2	1	4	3	7	6	8	7	3	1	6	0	3	5	3	4	3	6	8
GH5_43	1	1	4	2	1	2	5	1	3	1	2	3	3	1	2	1	2	5	4	7	2	4	5	2	4	3	2	2	1	2	3
GH5_45	0	0	0	0	0	0	0	0	0	2	0	0	0	0	0	0	0	0	0	1	0	0	0	0	0	0	0	0	0	0	0
GH5_46	8	7	5	3	11	10	9	8	9	6	7	9	6	1	8	5	11	10	17	6	12	5	14	10	9	9	11	10	5	9	7
GH5_47	1	1	0	0	0	1	0	0	3	1	0	1	0	0	0	0	0	2	0	0	1	0	0	0	0	0	0	1	0	0	0
GH5_48	2	4	2	0	3	7	6	7	10	5	3	3	4	2	5	6	8	8	14	7	3	2	1	3	5	4	6	7	6	10	8
GH55	7	8	5	5	5	3	5	8	7	3	6	11	11	2	11	10	12	11	14	14	22	18	18	15	14	15	8	3	10	13	16
GH5_5	6	0	2	0	2	3	2	2	8	4	3	8	5	4	12	11	20	12	18	8	2	1	1	3	5	5	4	3	11	6	6
GH5_51	0	4	2	0	1	1	0	1	0	0	1	2	0	1	2	1	4	3	2	0	0	0	1	0	0	0	0	1	1	0	0
GH5_52	3	3	3	4	1	4	13	11	13	4	8	5	5	1	16	11	15	11	14	15	6	5	7	4	6	7	9	4	11	7	9
GH5_53	0	4	1	0	0	0	0	1	0	2	0	0	0	0	0	0	6	0	1	0	0	0	0	0	0	0	0	0	0	2	0
GH5_54	4	7	4	3	3	3	3	8	2	3	1	5	2	1	2	1	5	2	5	1	1	4	3	2	8	8	9	3	1	9	8
GH56	0	0	0	0	0	0	1	0	0	0	0	0	0	0	2	0	0	0	0	0	0	0	0	0	0	0	0	0	0	0	0
GH5_56	8	5	4	5	6	8	14	13	12	4	4	4	5	2	15	8	6	11	17	8	6	2	3	2	5	6	7	8	8	4	12
GH57	125	145	140	129	141	245	293	251	280	198	108	149	143	105	331	188	222	238	332	215	181	194	195	180	270	271	363	245	188	472	457
GH5_7	10	8	6	7	6	10	17	24	27	13	5	16	12	19	17	16	19	27	29	31	15	15	11	12	28	18	24	10	16	35	33
GH5_8	10	23	13	10	10	12	15	21	22	40	8	14	18	8	56	28	53	25	56	50	21	16	16	14	18	15	25	12	28	36	25
GH59	1	1	0	0	1	1	0	0	1	0	1	1	2	0	2	0	3	3	2	4	0	1	0	0	1	0	0	1	0	1	2
GH5_9	5	5	3	1	5	4	6	8	9	11	2	2	10	3	15	11	15	13	21	11	11	8	10	5	13	10	4	4	11	17	8
GH6	5	9	4	3	5	9	7	12	12	12	8	12	10	5	29	16	21	17	27	22	11	6	11	8	12	13	11	9	16	9	7
GH62	5	4	7	4	6	6	14	16	18	4	6	8	4	7	8	7	9	12	17	13	0	1	0	2	1	16	15	6	7	20	11
GH63	26	37	35	29	37	58	56	47	63	32	16	27	27	30	55	56	61	44	85	50	35	36	40	38	53	45	49	58	56	52	55
GH64	0	3	0	1	2	0	0	0	1	0	0	0	1	0	3	2	4	1	3	3	1	0	1	0	0	0	0	0	2	0	0
GH65	64	67	57	42	56	59	45	50	54	46	34	43	58	31	59	60	91	63	95	62	104	85	91	91	81	69	66	59	60	70	65
GH66	5	8	9	4	7	16	13	10	16	9	8	9	11	13	17	20	28	19	27	19	10	13	15	12	14	16	12	16	20	18	15
GH67	13	6	7	2	2	9	9	7	21	12	9	16	19	10	36	24	26	27	33	24	26	17	21	16	23	15	16	9	24	18	13
GH68	0	0	0	0	0	0	0	0	0	1	1	0	1	0	0	0	2	0	2	0	0	0	0	0	0	0	0	0	0	0	0
GH70	0	0	0	0	0	0	0	2	0	0	0	0	0	0	0	0	0	0	0	0	0	0	0	0	0	0	0	0	0	0	0
GH71	0	0	0	0	1	0	0	0	0	0	0	0	0	0	0	0	0	0	0	0	0	0	0	0	0	0	0	0	0	0	0
GH73	72	42	39	34	38	30	26	24	25	60	47	47	41	45	49	36	59	43	49	37	45	39	55	45	42	40	32	30	36	19	25
GH74	296	327	296	261	333	573	530	496	682	318	299	410	376	118	694	406	490	515	687	399	338	256	312	276	372	214	354	573	281	455	428
GH75	0	0	0	0	0	0	0	0	0	0	0	1	0	0	2	0	0	2	2	0	0	1	0	0	0	0	0	0	0	0	0
GH76	1	0	0	0	1	1	2	0	4	2	0	1	1	0	3	3	5	2	5	3	5	2	2	2	2	2	3	1	3	2	3
GH77	207	205	185	185	214	257	193	182	213	157	191	203	208	213	255	203	256	233	312	204	228	209	238	232	255	185	238	119	203	262	249
GH78	131	102	83	53	59	130	117	125	153	91	116	182	154	178	273	254	293	244	372	267	236	198	229	192	187	156	166	130	234	185	167
GH79	10	8	7	2	3	2	6	9	7	4	14	15	12	7	17	9	17	12	17	10	20	19	24	16	17	15	5	2	9	11	8
GH8	6	7	5	2	7	4	12	13	20	16	3	9	9	15	21	16	21	17	21	24	16	15	13	19	18	20	23	4	16	26	22
GH81	11	3	7	7	6	6	2	4	0	2	10	6	3	3	3	1	1	2	3	0	4	2	9	5	11	9	1	6	1	1	2
GH84	8	6	6	6	7	7	10	13	13	8	5	9	7	2	11	7	10	13	12	8	7	7	11	6	5	7	8	7	7	13	10
GH85	2	0	0	0	0	2	1	0	0	1	0	0	1	1	3	3	2	1	3	0	4	3	4	1	0	0	1	2	3	1	1
GH86	1	0	0	0	0	0	0	0	0	0	0	0	0	0	0	0	0	0	0	0	0	0	1	0	0	0	0	0	0	0	0
GH87	1	0	0	0	0	0	1	0	1	0	0	1	0	0	2	1	3	1	4	1	1	2	2	1	0	0	0	0	1	0	0
GH88	26	21	21	16	27	37	35	31	59	29	18	38	31	56	57	62	76	72	98	61	44	34	38	36	34	58	21	37	62	39	27
GH89	2	0	1	1	1	3	0	4	5	1	3	5	2	7	5	7	5	6	9	5	1	2	1	2	4	6	4	3	7	2	3
GH9	30	25	11	11	16	27	27	31	47	29	22	48	44	34	76	55	74	64	106	58	44	33	44	41	65	70	44	27	47	73	49
GH92	37	20	18	12	20	32	47	51	71	23	30	55	39	11	141	79	100	89	125	79	40	19	47	57	60	70	18	32	79	25	39
GH93	6	9	3	4	8	5	11	14	11	7	10	13	9	2	16	14	16	22	27	12	7	4	6	1	10	10	8	5	14	14	21
GH94	55	80	67	66	69	121	117	102	152	83	62	69	77	39	116	118	145	129	216	131	90	107	118	103	168	146	148	121	118	190	194
GH95	64	29	22	28	24	65	78	79	99	30	43	55	38	52	59	63	76	85	101	71	58	42	41	36	47	88	49	65	63	58	60
GH96	0	0	0	0	0	0	1	1	2	0	0	1	0	0	0	0	2	1	2	0	0	1	0	0	1	2	4	0	0	5	4
GH97	62	41	47	26	37	57	61	53	69	38	48	62	58	15	88	76	88	77	108	77	48	46	56	48	62	60	43	57	76	54	61
GH98	0	0	0	0	0	0	0	0	1	1	0	0	0	0	0	0	1	0	0	0	0	1	1	1	3	0	1	0	0	1	2
GH99	17	23	18	14	22	46	61	50	83	25	14	24	21	19	27	49	71	53	78	55	26	31	30	34	35	20	54	46	49	78	83
GT1	104	156	124	103	131	194	155	143	189	170	79	125	137	115	226	196	236	186	312	262	148	149	169	145	144	145	151	196	155	173	143
GT10	19	19	16	17	18	11	17	7	11	10	16	17	16	7	19	20	26	13	17	12	11	14	17	14	24	30	14	20	17	10	16
GT101	0	0	1	1	0	0	1	2	1	1	1	1	0	1	0	0	1	1	1	0	0	0	0	0	0	0	1	0	1	0	1
GT102	3	2	6	5	7	2	1	1	2	2	1	2	1	0	2	0	2	2	5	5	2	1	1	1	0	0	1	0	1	1	1
GT104	2	1	1	0	1	0	1	1	0	0	1	0	1	1	0	0	1	0	1	0	6	1	1	1	1	2	1	0	1	3	3
GT107	17	16	11	7	9	7	4	3	8	20	5	5	7	5	3	2	4	4	3	2	5	2	2	3	4	5	0	2	4	1	3
GT108	0	0	0	0	0	0	1	0	2	2	0	0	0	0	0	0	1	0	0	0	0	0	0	0	0	0	0	0	1	0	0
GT11	9	8	6	6	7	8	9	4	7	9	5	8	4	4	17	8	14	6	20	13	4	1	3	4	11	9	5	8	9	10	6
GT111	0	0	0	1	0	0	3	1	0	5	0	0	0	1	3	3	3	0	4	2	0	1	0	0	0	0	0	3	3	0	0
GT12	1	0	0	0	1	0	2	2	4	3	2	2	2	0	2	1	0	2	3	1	0	1	0	1	2	3	1	1	2	4	2
GT13	0	0	1	0	0	0	0	0	0	0	0	0	0	0	0	0	0	0	0	0	0	0	0	0	0	0	0	0	0	0	0
GT14	13	18	14	5	8	5	6	5	5	14	3	9	7	1	15	7	11	6	5	3	6	7	7	5	8	8	4	7	6	4	5
GT15	0	0	0	0	0	0	0	0	0	0	0	0	0	0	1	1	1	1	1	0	0	0	0	0	0	0	0	1	0	0	0
GT17	4	5	6	3	5	2	2	2	10	3	4	4	8	4	13	8	12	5	10	9	0	0	1	0	0	0	0	8	2	0	1
GT19	219	190	181	143	188	187	153	131	157	158	183	184	190	157	202	128	186	171	209	163	163	146	161	144	167	167	142	128	153	140	138
GT20	177	187	169	137	161	218	184	163	215	110	119	137	150	84	174	173	243	158	262	160	166	163	168	163	173	198	194	173	184	234	234
GT21	12	14	13	12	7	18	22	17	29	15	12	12	14	15	14	14	13	22	24	18	20	11	13	14	15	14	20	14	22	22	27
GT22	1	4	2	2	3	3	4	1	8	4	1	3	3	0	9	8	9	9	9	10	4	5	7	5	3	3	1	8	4	5	4
GT23	4	2	4	3	3	6	3	0	1	1	1	0	1	1	1	1	1	1	1	3	0	4	0	0	1	0	1	1	3	1	1
GT25	24	18	19	10	18	8	6	3	8	10	18	11	12	6	10	9	9	10	13	12	3	5	9	6	12	10	3	9	6	4	7
GT26	76	92	74	67	70	119	109	97	118	97	49	74	71	59	153	116	145	109	163	122	89	68	80	81	92	89	95	116	109	138	127
GT27	3	2	3	3	4	7	10	6	18	3	2	2	5	199	12	12	12	9	24	31	5	9	6	7	11	7	21	12	10	17	21
GT28	231	251	243	208	253	308	256	243	287	230	232	243	251	1128	304	234	315	285	361	259	238	213	220	196	290	263	267	234	256	290	297
GT29	2	8	7	5	8	10	6	4	6	5	0	1	0	0	0	0	1	1	0	0	1	3	2	3	5	2	2	0	6	0	0
GT2_Chitin_synth_2	0	1	0	0	0	0	0	0	0	0	0	0	0	0	0	0	0	0	0	0	0	0	0	1	0	0	0	0	0	0	0
GT2_Glyco_tranf_2_2	0	0	0	0	0	0	0	0	0	0	0	0	0	7	0	0	0	0	0	0	0	0	0	0	0	0	0	0	0	0	0
GT2_Glycos_transf_2	1881	2090	1948	1707	1963	3211	3141	2752	3387	2394	1293	1739	1767	0	3114	2881	3509	2553	4228	2719	2158	1987	2222	2170	2964	3456	2979	2881	3141	3561	3458
GT2_Glyco_tranf_2_2	30	15	31	28	28	50	48	44	55	48	16	17	23	0	54	43	49	31	59	32	18	23	31	26	43	45	37	43	48	45	34
GT2_Glyco_tranf_2_3	429	500	445	420	454	769	785	714	972	632	313	424	408	326	726	709	814	642	1130	716	482	452	538	541	669	445	811	709	785	1014	1007
GT2_Glyco_tranf_2_4	12	23	16	11	13	7	2	2	8	13	4	5	2	2	4	4	4	4	3	3	7	7	8	7	11	10	3	4	2	5	3
GT2_Glyco_tranf_2_5	1	1	1	1	1	0	3	4	3	4	1	1	2	1	2	1	2	1	2	8	1	0	0	0	1	2	5	1	3	6	5
GT2_Glyco_trans_2_3	168	161	167	139	184	253	233	216	262	189	119	152	159	91	233	205	245	186	289	233	172	163	149	158	182	201	203	205	233	270	255
GT3	1	3	1	1	4	3	5	7	8	4	4	13	6	4	5	5	10	9	11	10	9	10	13	9	15	10	15	5	5	14	22
GT30	231	208	197	172	185	217	173	139	144	193	186	197	186	185	216	172	193	194	204	199	179	152	181	154	183	145	164	172	173	145	146
GT31	0	0	0	0	0	0	2	1	0	0	0	0	0	0	0	0	0	0	0	0	0	0	0	0	0	0	0	0	2	0	0
GT32	3	6	3	4	2	4	2	2	1	4	2	3	1	1	1	4	5	0	4	2	1	0	1	1	3	2	3	4	2	3	1
GT33	1	1	0	1	0	1	1	1	2	1	5	2	3	2	3	3	5	3	5	0	4	1	1	1	1	0	3	3	1	2	1
GT34	1	0	0	0	0	0	0	0	0	0	1	1	1	0	1	1	1	1	1	1	0	0	0	0	0	0	0	1	0	0	0
GT35	308	319	303	270	335	415	363	312	366	321	279	363	331	353	404	367	467	412	552	401	457	398	443	424	482	332	478	367	363	503	489
GT39	12	17	18	15	13	33	26	24	32	24	6	16	15	11	22	26	28	25	34	25	35	26	28	25	19	18	39	26	26	42	31
GT4	1765	2007	1795	1563	1860	2941	2916	2525	3326	2290	1397	1779	1769	858	1956	2595	3124	2458	4053	2529	2011	1876	2090	2042	2588	2952	2832	2595	2916	3463	3454
GT41	68	50	56	45	53	32	27	21	30	88	44	34	38	30	30	19	36	23	48	71	36	34	28	24	21	20	13	19	27	10	10
GT45	0	0	0	0	0	0	0	0	1	0	0	0	0	0	0	0	0	0	1	0	0	0	0	0	0	0	0	0	0	0	0
GT47	0	1	0	0	0	0	1	1	1	0	0	0	1	1	1	3	4	2	4	4	0	0	0	0	0	0	0	3	1	0	0
GT48	0	0	0	0	0	0	0	0	0	1	0	0	0	0	0	0	0	0	0	0	0	0	0	0	0	0	0	0	0	0	0
GT5	659	733	706	630	741	1122	1177	1064	1281	937	561	681	702	512	1086	960	1130	913	1458	937	813	754	831	843	987	856	1282	960	1177	1548	1512
GT51	717	694	669	524	635	741	613	543	621	626	565	584	641	361	533	614	799	697	882	746	683	568	665	599	714	785	624	614	613	693	662
GT52	0	0	0	1	0	0	1	0	0	0	0	0	0	0	0	0	0	0	0	0	0	0	0	0	0	0	0	0	1	0	0
GT53	0	1	0	0	1	1	0	0	0	0	0	0	0	0	0	0	0	0	0	0	5	4	3	3	1	2	0	0	0	0	0
GT55	7	7	7	8	8	10	12	8	7	5	1	4	2	2	3	4	8	1	6	1	6	5	7	6	9	5	24	4	12	29	28
GT56	4	3	2	3	2	2	5	1	1	1	2	0	0	1	2	3	1	0	1	2	2	1	2	1	4	1	3	3	5	6	2
GT59	0	1	1	0	1	1	1	1	1	1	0	0	1	0	1	1	5	1	3	2	3	1	1	0	2	2	0	1	1	2	1
GT6	2	0	1	0	0	0	0	0	0	0	0	0	0	0	1	1	1	1	0	0	0	1	1	1	0	0	0	1	0	2	1
GT60	4	10	6	7	5	2	4	1	4	1	0	0	1	1	5	4	2	0	2	1	9	5	4	8	4	5	3	4	4	4	1
GT62	0	1	0	0	0	1	0	1	2	0	0	3	1	1	3	2	4	1	1	0	2	3	2	1	1	1	0	2	0	0	0
GT63	0	0	0	0	0	0	0	0	0	0	0	0	0	0	0	0	0	0	0	3	0	0	0	0	0	0	0	0	0	0	0
GT66	38	30	36	56	35	60	86	84	70	85	5	7	10	7	85	38	45	38	67	49	13	19	16	31	49	45	135	38	86	178	162
GT7	0	0	0	0	0	1	0	0	0	0	0	0	0	0	0	0	0	0	0	0	3	0	1	1	0	0	0	0	0	1	1
GT70	1	4	5	4	3	3	4	3	2	2	1	1	1	1	2	0	1	0	0	0	1	0	1	1	0	0	0	0	4	1	0
GT71	1	0	0	0	0	0	1	1	1	0	1	0	0	1	1	2	1	1	4	0	1	2	4	2	1	2	0	2	1	0	0
GT73	1	1	0	0	0	1	1	2	0	0	1	1	0	0	0	1	1	0	0	0	0	0	0	0	0	0	2	1	1	3	0
GT74	2	4	4	2	2	3	3	4	5	4	2	5	2	0	6	2	4	3	7	6	4	3	3	3	3	3	6	2	3	5	2
GT75	5	10	6	4	6	7	8	8	11	6	1	3	2	2	2	6	8	6	9	5	2	3	8	2	9	4	7	6	8	6	1
GT76	18	19	22	16	24	39	33	31	37	18	15	24	26	10	44	40	47	35	61	27	38	26	32	27	30	25	20	40	33	25	22
GT77	1	3	1	1	0	1	2	0	0	0	0	1	0	0	0	0	0	0	3	0	4	1	3	3	1	1	1	0	2	1	0
GT78	6	6	7	6	9	8	3	1	2	2	5	4	4	0	3	4	2	2	3	0	1	2	0	1	0	0	1	4	3	1	0
GT8	8	11	9	4	8	9	6	10	3	7	5	5	7	3	5	5	13	13	12	4	8	4	6	5	3	6	5	5	6	5	5
GT81	167	166	167	164	183	249	270	213	229	196	104	133	131	144	218	193	245	191	254	191	163	173	195	213	254	258	299	193	270	318	276
GT83	376	483	425	383	481	835	805	755	1020	630	371	524	532	252	865	792	993	887	1289	904	615	572	592	659	736	954	882	792	495	1119	1062
GT84	23	37	39	37	43	42	44	35	52	23	36	35	33	17	42	33	46	42	54	47	33	34	37	29	43	40	46	33	44	47	42
GT85	0	0	0	0	0	0	0	0	0	0	0	0	0	0	0	0	0	0	0	0	3	2	2	0	1	2	0	0	0	0	0
GT87	6	8	10	5	4	15	17	13	18	7	4	6	8	5	15	14	18	8	24	11	8	9	10	10	12	11	12	14	17	16	24
GT89	29	37	30	47	43	87	82	89	116	47	53	49	40	46	82	66	87	81	119	62	36	32	34	42	60	45	55	72	82	82	76
GT9	459	373	357	337	389	460	420	384	477	365	332	404	390	209	446	374	486	474	601	456	384	360	345	340	403	304	419	374	420	445	457
GT90	3	3	0	0	0	1	1	0	0	3	0	2	0	1	1	1	2	0	2	0	2	1	2	2	1	2	1	1	1	0	1
GT92	2	0	4	0	1	1	0	0	0	0	2	0	1	0	0	0	2	3	1	1	4	1	1	2	1	0	1	0	0	1	0
GT93	0	0	0	0	0	0	0	0	0	0	0	0	0	0	0	0	0	0	1	0	0	0	0	0	0	0	0	0	0	0	0
GT94	22	23	20	18	21	39	33	40	54	25	13	19	13	17	25	26	44	23	50	21	26	25	30	22	35	19	37	26	33	56	76
GT96	1	3	1	1	2	0	1	0	1	0	0	0	0	0	0	1	0	0	0	0	0	0	0	0	0	0	0	1	1	0	0
GT98	0	0	0	0	0	0	0	0	0	0	0	0	0	0	0	0	0	0	0	0	0	0	0	0	0	0	1	0	0	1	0
GT99	0	1	0	0	0	0	0	0	0	0	0	0	0	0	0	0	0	0	0	0	0	0	0	0	0	0	0	0	0	0	0
PL1	1	1	1	0	1	0	0	1	2	1	1	0	0	0	0	0	2	0	2	1	0	1	1	0	0	0	0	0	1	0	0
PL1_1	0	0	0	0	0	0	0	0	0	0	0	1	0	0	0	0	0	0	0	0	0	0	0	0	0	0	0	0	0	0	0
PL1_11	0	1	2	0	1	1	1	1	1	2	1	2	1	1	1	0	3	1	3	6	1	0	0	0	0	0	0	0	2	0	1
PL1_12	1	0	0	0	0	0	0	0	0	1	0	0	0	0	0	0	0	0	0	1	0	0	0	0	0	0	0	0	1	0	0
PL1-13	0	0	0	1	0	0	0	0	0	0	0	0	0	0	0	0	0	0	0	0	0	0	0	0	0	0	0	0	0	0	0
PL1_2	63	25	37	26	29	47	59	60	99	51	33	37	33	8	7	40	63	46	67	60	32	29	21	24	37	36	41	36	48	49	52
PL1_5	0	0	2	0	0	0	0	0	0	2	1	0	0	0	0	0	1	0	0	3	1	0	0	0	0	0	0	0	2	1	0
PL1_6	0	0	0	1	0	0	0	0	0	0	1	0	0	0	3	3	0	0	2	0	0	0	0	0	0	0	0	0	0	0	0
PL1_7	5	0	0	0	1	0	0	2	4	4	0	3	0	1	2	0	2	0	2	6	0	0	0	0	0	0	0	0	4	1	1
PL1_8	0	2	0	0	0	0	0	0	0	0	0	0	4	0	4	0	3	0	0	0	0	0	0	0	0	0	0	0	0	0	0
PL1_9	7	4	4	1	2	2	0	3	6	21	2	3	3	6	28	9	29	4	10	29	6	5	3	2	5	4	5	4	21	7	6
PL10	0	0	1	0	0	0	0	0	0	1	0	0	0	0	0	0	1	0	0	0	0	0	0	0	0	0	0	0	1	1	0
PL10_1	2	0	1	0	1	2	4	0	2	0	0	2	0	2	2	2	1	2	2	2	2	0	1	1	2	2	1	2	0	3	2
PL10_2	1	2	0	0	0	0	1	1	3	2	3	0	2	1	2	2	2	1	2	1	1	1	1	0	0	0	2	0	2	1	0
PL10_3	15	7	7	6	3	8	18	20	20	4	11	12	9	3	7	6	11	9	15	12	6	3	5	6	2	6	12	6	4	13	12
PL11	0	0	0	0	0	1	6	8	8	2	2	0	2	1	5	5	6	7	11	5	0	1	1	3	2	0	2	0	2	6	6
PL11_1	2	3	1	3	1	2	6	3	8	2	3	3	2	2	3	3	2	4	4	3	1	0	0	0	0	2	2	2	2	3	4
PL11_2	27	10	10	11	12	16	34	40	56	17	14	17	11	12	14	13	32	19	33	35	12	8	12	8	8	7	17	7	17	21	24
PL12	6	6	8	8	9	12	10	11	23	9	6	6	4	0	6	6	12	10	15	15	7	9	9	5	11	10	12	10	9	14	16
PL12_1	1	0	2	0	0	0	0	0	2	0	1	0	1	0	1	1	1	3	3	2	0	1	0	0	0	0	0	0	0	1	1
PL12_2	1	0	0	0	0	0	0	0	2	0	0	1	0	0	2	1	2	1	2	1	0	0	1	0	0	0	1	0	0	1	3
PL12_3	30	35	40	39	34	63	69	50	68	70	24	35	31	12	67	58	68	55	92	58	30	33	48	46	55	45	49	45	70	70	69
PL14	0	0	0	0	1	0	2	2	4	1	0	1	0	0	2	0	0	0	2	0	0	0	0	0	0	0	0	0	1	0	1
PL14_3	9	6	5	3	8	15	10	14	14	13	4	8	4	1	14	7	13	7	6	8	7	5	6	4	3	4	11	4	13	11	15
PL14_4	0	0	0	0	0	0	0	0	0	1	0	0	0	0	0	0	0	0	0	1	0	1	0	0	0	0	0	0	1	0	0
PL14_5	1	2	2	2	1	2	2	1	0	1	0	0	0	0	1	0	3	0	0	0	2	3	3	3	2	3	1	3	1	2	1
PL15	2	1	0	0	0	1	0	1	2	0	1	0	0	0	2	0	0	4	0	1	0	0	0	0	1	1	5	1	0	5	5
PL15_1	4	3	1	2	1	7	12	12	23	3	6	8	4	2	1	4	4	11	9	11	0	0	0	0	1	2	5	2	3	9	7
PL15_2	0	0	0	1	1	0	5	5	6	0	0	2	0	1	2	1	0	1	1	2	0	0	0	0	0	0	2	0	0	2	2
PL17	0	0	0	0	0	0	3	0	3	2	1	0	1	1	0	0	0	6	3	4	1	1	1	0	1	3	3	3	2	5	5
PL17_1	0	0	0	0	0	0	0	1	0	2	0	0	0	0	0	0	0	0	0	1	0	0	0	0	0	0	1	0	2	2	2
PL17_2	2	1	1	2	1	4	0	0	2	0	3	1	1	1	1	1	2	0	0	0	0	1	3	2	3	3	0	3	0	0	0
PL2	0	0	0	0	0	0	0	0	0	0	0	1	0	0	0	0	0	0	1	1	0	0	0	0	0	0	0	0	0	0	0
PL2-1	0	0	0	0	0	0	1	0	0	0	0	0	0	0	0	0	0	1	0	0	0	0	0	0	0	0	0	0	0	0	0
PL2_2	2	2	0	2	0	1	13	18	13	1	3	5	1	0	1	1	0	3	5	4	0	0	0	0	0	0	7	0	1	2	5
PL21	0	0	0	0	0	0	0	1	1	0	0	0	0	0	0	0	0	0	0	0	0	0	0	0	0	0	1	0	0	0	0
PL21_1	0	0	1	0	0	0	3	4	6	2	0	1	0	1	0	0	0	3	2	2	1	0	0	0	0	0	3	0	2	4	3
PL22	121	97	103	89	112	159	119	133	168	96	102	114	122	115	114	137	161	166	226	130	110	76	98	73	110	142	108	142	96	121	139
PL22_1	8	11	9	6	13	16	22	23	41	9	6	8	8	8	24	15	14	19	24	16	3	13	8	9	11	13	19	13	9	19	22
PL22_2	3	1	2	0	1	3	1	2	3	2	1	3	2	3	3	5	2	5	14	13	9	3	6	3	5	5	2	5	2	5	4
PL24	1	0	0	0	0	0	0	0	1	0	0	0	0	0	0	0	1	0	0	1	0	0	0	0	0	0	0	0	0	0	0
PL25	3	0	0	1	1	1	1	1	2	0	1	1	1	0	1	2	1	1	3	1	1	1	1	1	1	6	2	6	0	1	1
PL26	4	1	1	1	2	0	0	1	1	4	5	3	1	1	2	1	0	1	1	1	2	0	2	1	0	0	2	0	4	1	1
PL29	5	3	1	1	1	1	3	4	2	9	4	6	3	0	3	7	8	8	13	11	1	4	3	2	5	4	2	4	9	3	4
PL3_1	0	1	0	0	0	0	0	0	0	0	0	1	0	0	0	0	1	0	0	0	0	0	0	0	0	0	0	0	0	0	0
PL3_4	0	0	1	0	0	0	0	0	0	0	0	0	0	0	0	0	0	0	0	0	0	0	0	0	0	0	0	0	0	0	0
PL3_5	1	2	0	0	1	0	0	0	0	0	1	0	2	1	2	0	7	0	2	0	0	0	0	0	0	0	1	0	0	2	1
PL31	2	0	1	1	2	2	11	13	8	12	3	4	3	0	5	4	3	7	6	3	0	0	1	2	4	5	16	5	12	23	35
PL33	0	0	0	0	0	0	0	0	0	0	0	0	0	0	0	0	0	1	0	0	0	0	0	0	0	0	0	0	0	0	0
PL33_1	0	1	0	0	0	0	1	0	1	0	0	0	0	0	0	0	3	0	0	0	0	0	0	0	0	0	0	0	0	0	2
PL33_2	4	2	1	5	3	9	17	21	23	8	4	16	7	4	34	20	12	19	21	13	4	6	7	2	5	6	16	6	8	19	21
PL34	0	0	1	0	0	2	3	5	5	2	0	0	2	0	0	3	3	3	8	2	0	0	1	0	0	0	5	0	2	6	7
PL35	7	4	4	3	2	3	7	6	8	3	9	7	8	3	6	6	12	14	15	13	4	2	7	4	5	4	2	4	3	4	6
PL36_2	1	0	0	0	1	0	1	2	1	0	0	0	0	0	0	0	0	0	2	1	1	0	0	0	0	0	1	0	0	0	1
PL37	3	1	1	1	1	0	0	1	0	2	0	1	0	0	0	1	0	0	2	1	0	2	1	2	2	2	1	2	2	2	5
PL38	6	3	2	3	4	3	4	4	8	5	6	4	3	2	6	6	3	4	9	6	4	1	2	2	7	6	2	6	5	5	3
PL39	1	0	0	1	1	7	8	7	16	4	0	0	0	1	2	2	4	1	3	2	4	1	3	2	3	0	9	0	4	11	11
PL4	1	0	1	0	0	0	0	0	0	0	2	1	2	1	3	0	3	1	0	2	0	0	0	0	0	0	1	0	0	0	0
PL4_1	1	0	0	0	0	0	0	0	0	0	3	1	0	0	0	0	3	0	2	0	0	0	0	0	0	0	0	0	0	0	0
PL4_2	0	0	0	0	0	0	0	0	1	0	0	0	0	1	1	0	0	2	2	0	0	1	0	0	0	0	0	0	0	0	0
PL4_3	0	0	0	0	0	0	0	0	0	0	0	0	2	0	0	1	0	0	1	0	0	0	0	1	0	0	0	0	0	0	0
PL4_5	3	0	0	0	0	0	0	0	0	1	2	4	3	4	2	4	9	6	7	2	2	1	1	0	1	3	0	3	1	0	1
PL40	2	0	1	0	0	1	0	0	1	0	0	0	0	0	0	1	1	1	2	1	0	0	0	0	0	0	2	0	0	2	1
PL5	0	1	0	0	0	0	0	0	0	0	0	0	0	0	0	0	0	0	0	0	1	0	1	0	1	5	0	5	0	0	0
PL5_1	2	0	1	1	0	0	1	1	0	0	1	0	0	0	0	0	0	0	0	0	0	0	0	0	1	0	1	0	0	0	0
PL6	0	0	0	0	0	0	0	1	1	0	0	0	1	0	0	0	1	0	0	0	1	0	0	0	0	2	0	2	0	2	0
PL6_1	0	1	2	1	0	0	3	3	4	1	1	2	2	1	2	2	2	3	5	2	0	1	2	1	6	6	1	6	1	2	1
PL6_2	4	0	1	1	0	0	2	0	3	5	1	0	1	3	0	1	2	2	1	2	0	1	1	1	1	9	3	9	5	2	2
PL6_3	3	1	1	0	2	1	0	0	0	0	1	1	0	1	3	0	0	0	3	0	0	1	2	1	3	2	0	2	0	0	0
PL7_3	1	0	1	0	1	0	0	0	0	0	0	0	0	0	0	0	0	0	0	0	0	0	0	0	0	0	0	0	0	1	1
PL7_4	1	0	0	0	0	0	0	0	1	0	0	0	0	0	0	1	0	0	1	1	0	0	0	0	0	0	0	0	0	1	0
PL7_5	1	1	1	1	1	2	1	0	0	0	4	3	2	2	3	1	3	0	0	0	0	0	1	0	0	0	0	0	0	0	0
PL8	0	0	0	0	0	0	0	1	0	0	0	0	0	0	0	0	0	0	0	0	0	0	0	0	0	0	0	0	0	1	0
PL8_2	0	0	0	0	0	0	0	0	1	0	0	0	0	0	0	0	0	0	0	0	0	0	0	0	0	0	0	0	0	0	0
PL8_3	3	2	1	2	1	2	3	3	5	5	1	2	1	1	3	1	3	2	4	4	2	2	0	0	2	6	0	6	5	0	1
PL8_4	1	0	1	0	0	1	2	1	5	0	0	1	0	1	1	2	3	5	4	1	3	0	2	1	0	0	0	0	0	0	0
PL9	6	12	7	6	9	16	25	29	37	23	5	4	4	3	3	11	22	15	23	20	5	5	4	4	10	22	26	31	23	35	28
PL9_1	2	4	2	4	3	7	9	7	13	7	2	5	5	0	0	8	3	7	5	9	1	2	1	6	8	9	9	8	7	9	17
PL9_2	10	10	6	7	12	18	32	26	40	25	8	10	6	3	47	17	12	19	26	27	14	11	8	10	20	18	28	19	25	43	44
PL9_3	14	16	10	11	12	18	24	27	40	19	4	11	8	4	24	21	49	21	47	43	20	19	14	14	37	30	30	25	19	49	42
PL9_4	0	0	0	1	0	0	5	2	4	13	1	0	0	0	0	1	3	4	3	10	3	1	2	3	2	3	4	8	13	5	4

## Sheet: Table S9
Table S9. Detail information of CAZymes encoded in all carbon-fixing MAGs; Abbreviations: GH, glycosidases or glycosyl hydrolases; PL, polysaccharide lyases; CE, carbohydrate esterases; GT, glycosyltransferases; AA, auxiliary activities; CBM, carbohydrate binding modules
Bins	GT	GH	CE	CBM	AA	PL	GTDB Annotation
S10C2660	13	10	2	0	3	0	d__Archaea;p__Asgardarchaeota;c__Heimdallarchaeia;o__Heimdallarchaeales;f__Kariarchaeaceae;g__JAJRQD01;s__
g10bin20	9	41	2	2	8	0	d__Archaea;p__Asgardarchaeota;c__Lokiarchaeia;o__Sigynarchaeales;f__SOKP01;g__SOKP01;s__
g11bin85	10	39	2	1	11	0	d__Archaea;p__Asgardarchaeota;c__Lokiarchaeia;o__Sigynarchaeales;f__SOKP01;g__SOKP01;s__
g9bin3	8	0	0	0	1	0	d__Archaea;p__Halobacteriota;c__Methanomicrobia;o__Methanomicrobiales;f__Methanomicrobiaceae;g__;s__
g10bin25	9	3	0	1	1	0	d__Archaea;p__Halobacteriota;c__Methanomicrobia;o__Methanomicrobiales;f__Methanomicrobiaceae;g__;s__
D10bin35	14	0	0	0	0	0	d__Archaea;p__Halobacteriota;c__Methanomicrobia;o__Methanomicrobiales;f__Methanomicrobiaceae;g__Methanolacinia;s__
g9bin55	8	0	0	0	1	0	d__Archaea;p__Halobacteriota;c__Methanomicrobia;o__Methanomicrobiales;f__Methanospirillaceae;g__UBA9949;s__
g11bin29	3	0	0	0	0	0	d__Archaea;p__Halobacteriota;c__Methanomicrobia;o__Methanomicrobiales;f__Methanospirillaceae;g__UBA9949;s__UBA9949 sp013415565
S11C2643	31	11	1	1	1	0	d__Archaea;p__Halobacteriota;c__Methanosarcinia;o__Methanosarcinales;f__Methanosarcinaceae;g__Methanosarcina;s__
S22C14684	21	12	1	0	1	0	d__Archaea;p__Halobacteriota;c__Methanosarcinia;o__Methanosarcinales;f__Methanosarcinaceae;g__Methanosarcina;s__Methanosarcina mazei
D10bin2	9	3	0	0	3	0	d__Archaea;p__Halobacteriota;c__Methanosarcinia;o__Methanotrichales;f__Methanotrichaceae;g__Methanocrinis;s__
S9C2377	23	4	0	0	0	0	d__Archaea;p__Halobacteriota;c__Methanosarcinia;o__Methanotrichales;f__Methanotrichaceae;g__Methanothrix;s__Methanothrix soehngenii
g9bin74	17	0	1	0	0	0	d__Archaea;p__Thermoplasmatota;c__EX4484-6;o__EX4484-6;f__EX4484-6;g__JAFGLL01;s__
S9C3112	24	3	0	0	1	0	d__Archaea;p__Thermoproteota;c__Bathyarchaeia;o__Bathyarchaeales;f__UBA233;g__AD8-1;s__
S1C17149	24	26	5	3	2	6	d__Bacteria;p__Actinomycetota;c__Acidimicrobiia;o__UBA5794;f__UBA5794;g__;s__
g11_bin51	27	45	13	7	2	0	d__Bacteria;p__Actinomycetota;c__Actinomycetes;o__Propionibacteriales;f__Propionibacteriaceae;g__Brooklawnia;s__Brooklawnia sp012517115
b10bin40	43	94	19	15	1	4	d__Bacteria;p__Calditrichota;c__Calditrichia;o__JAJRVZ01;f__JAJRVZ01;g__DAOWAQ01;s__
b10bin5	89	59	11	7	3	13	d__Bacteria;p__Chloroflexota;c__Anaerolineae;o__4572-78;f__J111;g__JAJRVO01;s__
g3bin24	72	20	4	3	0	0	d__Bacteria;p__Cyanobacteriota;c__Cyanobacteriia;o__Cyanobacteriales;f__Nostocaceae;g__RDXV01;s__
b10bin39	36	24	4	0	0	0	d__Bacteria;p__Myxococcota;c__XYA12-FULL-58-9;o__XYA12-FULL-58-9;f__XYA12-FULL-58-9;g__;s__
g7_bin9	25	18	3	5	1	0	d__Bacteria;p__Nitrospirota;c__Thermodesulfovibrionia;o__Thermodesulfovibrionales;f__BMS3Bbin05;g__;s__
b3bin28	17	8	4	0	2	1	d__Bacteria;p__Pseudomonadota;c__Alphaproteobacteria;o__Rhizobiales;f__Hyphomicrobiaceae;g__JAEUMD01;s__
g1bin35	27	22	5	2	5	0	d__Bacteria;p__Pseudomonadota;c__Alphaproteobacteria;o__Rhizobiales;f__Rhizobiaceae;g__JAHEGF01;s__
D8bin34	30	18	8	0	10	0	d__Bacteria;p__Pseudomonadota;c__Alphaproteobacteria;o__Rhizobiales;f__Xanthobacteraceae;g__;s__
g5bin27	28	18	2	2	3	0	d__Bacteria;p__Pseudomonadota;c__Alphaproteobacteria;o__Rhodobacterales;f__Rhodobacteraceae;g__Rhodobacter;s__
g11bin22	26	12	2	4	4	0	d__Bacteria;p__Pseudomonadota;c__Gammaproteobacteria;o__Burkholderiales;f__Burkholderiaceae;g__JADJWR01;s__JADJWR01 sp020355165
S4C1025	15	16	0	2	3	0	d__Bacteria;p__Pseudomonadota;c__Gammaproteobacteria;o__Burkholderiales;f__SG8-39;g__JAABQT01;s__
D9bin45	21	18	2	3	7	0	d__Bacteria;p__Pseudomonadota;c__Gammaproteobacteria;o__Burkholderiales;f__SG8-39;g__SG8-39;s__
b10bin12	29	22	2	8	7	3	d__Bacteria;p__Pseudomonadota;c__Gammaproteobacteria;o__Chromatiales;f__Sedimenticolaceae;g__Thiodiazotropha;s__
b10bin15	34	25	4	14	5	1	d__Bacteria;p__Pseudomonadota;c__Gammaproteobacteria;o__Chromatiales;f__Sedimenticolaceae;g__Thiodiazotropha;s__
D10bin17	36	21	6	8	4	2	d__Bacteria;p__Pseudomonadota;c__Gammaproteobacteria;o__Chromatiales;f__Sedimenticolaceae;g__Thiodiazotropha;s__
b8bin36	28	19	1	4	2	0	d__Bacteria;p__Pseudomonadota;c__Gammaproteobacteria;o__SLDE01;f__SLDE01;g__JAPHTQ01;s__
b9bin20	20	25	1	5	2	0	d__Bacteria;p__Pseudomonadota;c__Gammaproteobacteria;o__SLDE01;f__SLDE01;g__JAPHTQ01;s__
b9bin5	25	15	2	3	1	0	d__Bacteria;p__Pseudomonadota;c__Gammaproteobacteria;o__SLDE01;f__SLDE01;g__JAPHTQ01;s__
D5bin22	24	24	0	5	2	0	d__Bacteria;p__Pseudomonadota;c__Gammaproteobacteria;o__SLDE01;f__SLDE01;g__JAPHTQ01;s__
b4bin36	13	16	1	2	1	0	d__Bacteria;p__Pseudomonadota;c__Gammaproteobacteria;o__SZUA-229;f__SZUA-229;g__JABDQW01;s__
b10bin52	22	12	1	4	1	0	d__Bacteria;p__Pseudomonadota;c__Gammaproteobacteria;o__Thiomicrospirales;f__Thiomicrospiraceae;g__Thiomicrorhabdus;s__
g1_bin45	23	14	3	3	4	0	d__Bacteria;p__Pseudomonadota;c__Gammaproteobacteria;o__UBA6429;f__UBA6429;g__JAHEIJ01;s__
b1bin40	20	10	1	2	1	0	d__Bacteria;p__Pseudomonadota;c__Gammaproteobacteria;o__UBA6429;f__UBA6429;g__SZUA-24;s__
g11_bin63	23	14	2	5	1	0	d__Bacteria;p__Pseudomonadota;c__Gammaproteobacteria;o__UBA9214;f__UBA9214;g__UBA9214;s__
b6bin40	20	21	3	5	4	0	d__Bacteria;p__Pseudomonadota;c__Gammaproteobacteria;o__XN24;f__XN24;g__JAHEFR01;s__
S9C837	10	2	2	0	3	0	d__Archaea;p__Thermoplasmatota;c__E2;o__DHVEG-1;f__DHVEG-1;g__M9B1D;s__
g6bin46	8	1	1	0	1	0	d__Archaea;p__Thermoplasmatota;c__E2;o__DHVEG-1;f__DHVEG-1;g__M9B1D;s__
g11bin33	10	1	2	0	2	0	d__Archaea;p__Thermoplasmatota;c__E2;o__UBA202;f__UBA202;g__UBA202;s__
g11bin37	6	1	1	0	3	0	d__Archaea;p__Thermoplasmatota;c__E2;o__UBA202;f__UBA202;g__UBA202;s__
b10bin3	39	7	2	0	2	0	d__Bacteria;p__BMS3Abin14;c__BMS3Abin14;o__BMS3Abin14;f__BMS3Abin14;g__JALHUC01;s__
S17C948	20	10	0	2	1	0	d__Bacteria;p__Campylobacterota;c__Campylobacteria;o__Campylobacterales;f__Sulfurimonadaceae;g__JACXUG01;s__
S9C859	13	10	2	0	0	0	d__Bacteria;p__Campylobacterota;c__Campylobacteria;o__Campylobacterales;f__Sulfurimonadaceae;g__S145-25;s__
b10bin30	13	10	4	1	0	0	d__Bacteria;p__Campylobacterota;c__Campylobacteria;o__Campylobacterales;f__Sulfurimonadaceae;g__SZUA-415;s__
b4bin2	7	6	2	2	1	0	d__Bacteria;p__Campylobacterota;c__Campylobacteria;o__Campylobacterales;f__Sulfurovaceae;g__Sulfurovum;s__
S22C1796	12	6	2	2	3	0	d__Bacteria;p__Campylobacterota;c__Campylobacteria;o__Campylobacterales;f__Sulfurovaceae;g__Sulfurovum;s__
g10bin15	32	6	0	0	0	1	d__Bacteria;p__JAJVIF01;c__JAJVIF01;o__JAPKYR01;f__JAPKYR01;g__;s__
b7bin47	13	33	4	1	14	0	d__Archaea;p__Asgardarchaeota;c__Lokiarchaeia;o__Sigynarchaeales;f__SOKP01;g__Loki-b32;s__
S19C1556	29	11	1	1	2	0	d__Archaea;p__Halobacteriota;c__Methanosarcinia;o__Methanosarcinales;f__Methanosarcinaceae;g__Methanosarcina;s__
g8bin76	7	3	0	0	0	0	d__Archaea;p__Halobacteriota;c__Syntropharchaeia;o__Alkanophagales;f__Methanospirareceae;g__JACGMN01;s__
g7_bin55	9	1	1	1	3	0	d__Archaea;p__Thermoplasmatota;c__Thermoplasmata;o__Methanomassiliicoccales;f__JAAEEP01;g__JAAEEP01;s__
g11bin11	6	1	0	0	2	0	d__Archaea;p__Thermoplasmatota;c__Thermoplasmata;o__UBA10834;f__UBA10834;g__UBA10834;s__
S31C3406	23	1	0	0	1	0	d__Archaea;p__Thermoproteota;c__Bathyarchaeia;o__Bathyarchaeales;f__UBA233;g__SG8-32-3;s__SG8-32-3 sp007050895
S9C542	13	6	2	0	2	0	d__Archaea;p__Thermoproteota;c__Bathyarchaeia;o__RBG-16-48-13;f__GCA-020355125;g__JAOZHK01;s__
S29C3134	36	31	5	7	0	0	d__Bacteria;p__Acidobacteriota;c__Aminicenantia;o__Aminicenantales;f__Aminicenantaceae;g__G020348385;s__
S30C328	56	32	3	7	1	1	d__Bacteria;p__Acidobacteriota;c__Aminicenantia;o__Aminicenantales;f__Aminicenantaceae;g__JAUWVG01;s__
S22C686	45	88	8	7	1	1	d__Bacteria;p__Acidobacteriota;c__Aminicenantia;o__Aminicenantales;f__UBA8522;g__UBA8522;s__
D8_bin.30	62	24	5	13	0	7	d__Bacteria;p__Acidobacteriota;c__Aminicenantia;o__UBA2199;f__UBA2199;g__JAHELQ01;s__
S3C84824	54	23	5	6	0	3	d__Bacteria;p__Acidobacteriota;c__Aminicenantia;o__UBA2199;f__UBA2199;g__JAHELQ01;s__
D10bin14	76	38	6	6	4	1	d__Bacteria;p__Acidobacteriota;c__Aminicenantia;o__UBA2199;f__UBA2199;g__JAKAGC01;s__
S7C2086	13	13	2	1	1	0	d__Bacteria;p__Actinomycetota;c__Acidimicrobiia;o__UBA5794;f__JAHEDJ01;g__JAHEDJ01;s__
b2bin43	39	7	3	0	2	2	d__Bacteria;p__Actinomycetota;c__Geothermincolia;o__Fen-727;f__Anoxymicrobiaceae;g__JAFGMY01;s__
g11bin39	48	283	28	40	0	46	d__Bacteria;p__Armatimonadota;c__UBA5377;o__UBA5377;f__VGFC01;g__;s__
g8_bin15	44	129	20	15	2	17	d__Bacteria;p__Bacteroidota;c__Bacteroidia;o__Bacteroidales;f__UBA10428;g__JAFGPL01;s__
g11bin100	43	73	9	5	1	1	d__Bacteria;p__Chloroflexota;c__Anaerolineae;o__Anaerolineales;f__UBA11858;g__G519;s__
b1bin31	44	21	7	1	1	2	d__Bacteria;p__Chloroflexota;c__Anaerolineae;o__Anaerolineales;f__UBA4823;g__;s__
S9C1889	52	45	8	7	1	1	d__Bacteria;p__Chloroflexota;c__Anaerolineae;o__Anaerolineales;f__UBA4823;g__JAJZSS01;s__
b1bin33	48	24	6	3	1	1	d__Bacteria;p__Chloroflexota;c__Anaerolineae;o__Anaerolineales;f__UBA4823;g__PFL25;s__
g7bin48	58	38	6	8	1	0	d__Bacteria;p__Chloroflexota;c__Anaerolineae;o__Promineifilales;f__Promineifilaceae;g__;s__
S20C2145	64	33	7	4	3	0	d__Bacteria;p__Chloroflexota;c__Anaerolineae;o__Promineifilales;f__Promineifilaceae;g__;s__
b3bin39	63	40	8	10	5	0	d__Bacteria;p__Chloroflexota;c__Anaerolineae;o__Promineifilales;f__Promineifilaceae;g__UBA11865;s__UBA11865 sp003519205
S31C4351	11	6	3	1	1	0	d__Bacteria;p__Chloroflexota;c__Dehalococcoidia;o__GIF9;f__AB-539-J10;g__RBG-13-51-36;s__
D5bin20	6	1	0	0	2	0	d__Bacteria;p__Chloroflexota;c__Dehalococcoidia;o__RBG-13-53-26;f__RBG-13-53-26;g__;s__
g6bin44	25	8	0	2	3	0	d__Bacteria;p__Chloroflexota;c__Dehalococcoidia;o__RBG-13-53-26;f__RBG-13-53-26;g__;s__
g1bin5	21	12	5	2	4	0	d__Bacteria;p__Chloroflexota;c__Limnocylindria;o__Limnocylindrales;f__CSP1-4;g__;s__
S22C2653	51	12	2	5	2	0	d__Bacteria;p__Desulfobacterota;c__Desulfobacteria;o__C00003060;f__C00003060;g__JAFDFO01;s__
b10bin10	62	17	10	4	2	4	d__Bacteria;p__Desulfobacterota;c__Desulfobacteria;o__Desulfobacterales;f__Desulfosarcinaceae;g__;s__
b10bin16	49	25	7	3	0	2	d__Bacteria;p__Desulfobacterota;c__Desulfobacteria;o__Desulfobacterales;f__Desulfosarcinaceae;g__;s__
g8_bin14	69	27	4	17	1	5	d__Bacteria;p__Desulfobacterota;c__Desulfobacteria;o__Desulfobacterales;f__Desulfosarcinaceae;g__;s__
S20C6713	67	35	7	6	2	2	d__Bacteria;p__Desulfobacterota;c__Desulfobacteria;o__Desulfobacterales;f__Desulfosarcinaceae;g__;s__
S20C7028	74	22	5	12	3	1	d__Bacteria;p__Desulfobacterota;c__Desulfobacteria;o__Desulfobacterales;f__Desulfosarcinaceae;g__;s__
S8C2031	73	25	9	6	5	1	d__Bacteria;p__Desulfobacterota;c__Desulfobacteria;o__Desulfobacterales;f__Desulfosarcinaceae;g__;s__
S18C1599	66	49	16	33	5	6	d__Bacteria;p__Desulfobacterota;c__Desulfobacteria;o__Desulfobacterales;f__Desulfosarcinaceae;g__Desulfatitalea;s__
b10bin71	76	22	11	3	3	4	d__Bacteria;p__Desulfobacterota;c__Desulfobacteria;o__Desulfobacterales;f__Desulfosarcinaceae;g__Desulfosarcina;s__
D7_bin.55	21	11	3	2	2	0	d__Bacteria;p__Desulfobacterota;c__Desulfobacteria;o__Desulfobacterales;f__Desulfosarcinaceae;g__Desulfosarcina;s__
D8_bin.2	63	27	10	3	6	0	d__Bacteria;p__Desulfobacterota;c__Desulfobacteria;o__Desulfobacterales;f__JAFDCJ01;g__JAFDCJ01;s__
D10bin40	27	21	2	3	3	0	d__Bacteria;p__Desulfobacterota;c__Desulfobacteria;o__Desulfobacterales;f__JAFDDL01;g__;s__
S1C7964	33	32	2	4	7	0	d__Bacteria;p__Desulfobacterota;c__Desulfobacteria;o__Desulfobacterales;f__JAFDDL01;g__;s__
b2bin24	44	23	3	2	6	0	d__Bacteria;p__Desulfobacterota;c__Desulfobacteria;o__Desulfobacterales;f__SURF-7;g__;s__
S3C750	27	12	3	2	2	0	d__Bacteria;p__Desulfobacterota;c__Desulfobacteria;o__Desulfobacterales;f__UBA11574;g__JAAXQD01;s__
S21C946	25	11	3	2	1	0	d__Bacteria;p__Desulfobacterota;c__Desulfobacteria;o__Desulfobacterales;f__UBA11574;g__S5133MH16;s__
b6bin51	24	16	1	4	1	0	d__Bacteria;p__Desulfobacterota;c__Desulfobulbia;o__Desulfobulbales;f__BM004;g__;s__
g10_bin56	37	15	1	7	2	0	d__Bacteria;p__Desulfobacterota;c__Desulfobulbia;o__Desulfobulbales;f__Desulfobulbaceae;g__UBA10518;s__
S1C2442	43	14	1	4	3	2	d__Bacteria;p__Desulfobacterota;c__Desulfobulbia;o__Desulfobulbales;f__Desulfobulbaceae;g__UBA10518;s__
S18C5495	42	16	2	5	3	0	d__Bacteria;p__Desulfobacterota;c__Desulfobulbia;o__Desulfobulbales;f__Desulfocapsaceae;g__SZUA-575;s__
S1C11458	37	14	3	3	1	0	d__Bacteria;p__Desulfobacterota;c__Desulfobulbia;o__Desulfobulbales;f__Desulfurivibrionaceae;g__;s__
g8_bin74	23	14	2	2	2	0	d__Bacteria;p__Desulfobacterota;c__Dissulfuribacteria;o__Dissulfuribacterales;f__Dissulfurirhabdaceae;g__;s__
b2bin40	27	15	4	2	8	0	d__Bacteria;p__Desulfobacterota;c__DSM-4660;o__Desulfatiglandales;f__HGW-15;g__G020342025;s__
g4bin20	32	15	4	2	1	0	d__Bacteria;p__Desulfobacterota;c__Syntrophobacteria;o__BM002;f__BM002;g__BM002;s__
g1bin34	54	14	3	2	17	0	d__Bacteria;p__Desulfobacterota;c__WTBG01;o__WTBG01;f__WTBG01;g__CALJBY01;s__
S10C899	49	15	4	1	2	1	d__Bacteria;p__Nitrospirota;c__Thermodesulfovibrionia;o__SZUA-242;f__SZUA-242;g__;s__
S15C1485	30	20	3	3	1	0	d__Bacteria;p__Nitrospirota;c__Thermodesulfovibrionia;o__SZUA-242;f__SZUA-242;g__SZUA-242;s__SZUA-242 sp003235715
S20C3318	24	11	3	2	0	1	d__Bacteria;p__Nitrospirota;c__Thermodesulfovibrionia;o__Thermodesulfovibrionales;f__SM23-35;g__;s__
S4C410	37	17	2	3	5	0	d__Bacteria;p__Nitrospirota;c__Thermodesulfovibrionia;o__UBA6902;f__UBA6902;g__;s__
D4bin21	56	13	4	2	2	0	d__Bacteria;p__Nitrospirota;c__Thermodesulfovibrionia;o__UBA6902;f__UBA6902;g__JACRPZ01;s__
b7bin39	36	20	4	3	2	0	d__Bacteria;p__Nitrospirota;c__UBA9217;o__UBA9217;f__UBA9217;g__MHEA01;s__
b9bin16	21	27	1	0	0	0	d__Bacteria;p__Spirochaetota;c__Spirochaetia;o__SZUA-6;f__;g__;s__
g11bin27	30	22	5	1	4	1	d__Bacteria;p__Spirochaetota;c__UBA4802;o__UBA4802;f__JAKQUI01;g__;s__
S11C1743	24	13	4	1	1	0	d__Bacteria;p__Spirochaetota;c__UBA4802;o__UBA4802;f__UBA5550;g__;s__

[truncated: 1 more sheets: Table S10]
